# Supplementary material for: A deep learning approach to predict inter-omics interactions in multi-layer networks
Source: BMC Bioinformatics. 2022 Jan 26;23:53. doi: 10.1186/s12859-022-04569-2 (PMC8793231; doi:10.1186/s12859-022-04569-2)
Supplement: Supplementary file 1 — Additional file 1: Interaction list for drug–target. The raw data used in the drug–target is included in this file. Drug–target interactions were extracted from DrugBank database [file 12859_2022_4569_MOESM1_ESM.xlsx]

## Sheet: Drug-target
drug	target
Butorphanol	P35372
Butorphanol	P41145
Butorphanol	P41143
Entacapone	P21964
Icosapent	Q8NER1
Icosapent	O95573
Icosapent	P23219
Icosapent	P32418
Icosapent	O60427
Icosapent	P37231
Icosapent	O60488
Icosapent	O14842
Icosapent	P35354
Icosapent	Q03181
Mephentermine	P08913
Mephentermine	P13945
Mephentermine	P08588
Mephentermine	P18089
Mephentermine	P25100
Mephentermine	P35368
Mephentermine	P35348
Mephentermine	P07550
Mephentermine	P18825
Fosinopril	P12821
Chlorphenamine	P35367
Chlorphenamine	P31645
Chlorphenamine	Q01959
Chlorphenamine	P23975
Sodium stibogluconate	P11387
Tazarotene	P13631
Tazarotene	P10826
Tazarotene	P10276
Tazarotene	P28702
Fleroxacin	P43700
Fleroxacin	P43702
Fleroxacin	P11388
Fospropofol	P47870
Fospropofol	P28472
Ribostamycin	P0A5N0
Ribostamycin	P07237
Ribostamycin	P0A7S3
Ribostamycin	Q9R381
Ephedra	P08913
Ephedra	P21397
Ephedra	P13945
Ephedra	P08588
Ephedra	P18089
Ephedra	P31645
Ephedra	P27338
Ephedra	P07550
Ephedra	Q01959
Ephedra	Q05940
Ephedra	P54219
Ephedra	P18825
Ephedra	P23975
Progabide	P14867
Progabide	Q9UBS5
Vemurafenib	P15056
Homatropine Methylbromide	P20309
Homatropine Methylbromide	P08173
Homatropine Methylbromide	P08912
Homatropine Methylbromide	P11229
Homatropine Methylbromide	P08172
Cefmetazole	P0AEB2
Cefmetazole	P02919
Cefmetazole	P0AD68
Cefmetazole	C1KC03
Cefmetazole	P08506
Cefmetazole	P02918
Pheniramine	P35367
Pitavastatin	P04035
Decitabine	P26358
Diphenoxylate	P35372
Diphenoxylate	P41143
Pyridoxal	O00764
Trimethaphan	Q9GZZ6
Nitric Oxide	P33402
Biperiden	P11229
Biperiden	Q15822
Vortioxetine	P08588
Vortioxetine	P31645
Vortioxetine	P08908
Vortioxetine	P46098
Vortioxetine	P28222
Vortioxetine	P34969
Rifapentine	P0A674
L-Alanine	P43007
L-Alanine	Q16719
L-Alanine	P21549
L-Alanine	Q5JTZ9
L-Alanine	Q8IUZ5
L-Alanine	P80404
L-Alanine	P24298
L-Alanine	Q9Y697
L-Alanine	Q9UHI5
L-Alanine	Q8TD30
L-Alanine	P49588
L-Alanine	Q9BYV1
L-Alanine	Q7Z2H8
Diethylstilbestrol	Q92731
Diethylstilbestrol	P62508
Diethylstilbestrol	P03372
Proguanil	P13922
Proguanil	P00374
Lactulose	P06864
Menadione	Q9BQB6
Menadione	P16083
Menadione	P02818
Menadione	P22891
Menadione	P00742
Menadione	P00734
Menadione	P04070
Menadione	P08709
Menadione	P38435
Menadione	P15559
Menadione	Q8N0U8
Menadione	P07225
Menadione	P00740
Phenylephrine	P25100
Phenylephrine	P35368
Phenylephrine	P35348
Rivaroxaban	P00742
Bromodiphenhydramine	P35367
Zanamivir	P27907
Zanamivir	Q9Y3R4
Zanamivir	P06818
Pomalidomide	P01375
Pomalidomide	P35354
Pomalidomide	Q96SW2
Rimantadine	P21430
Decamethonium	P22303
Decamethonium	Q15822
Aminolevulinic acid	P13716
Glyburide	P48048
Glyburide	P13569
Glyburide	P50416
Glyburide	P48544
Glyburide	O60706
Glyburide	O95342
Glyburide	Q14654
Glyburide	Q09428
Glyburide	O95477
Glyburide	Q15842
Brinzolamide	P00915
Brinzolamide	P00918
Brinzolamide	P35218
Brinzolamide	P22748
Carbidopa	P20711
Enprofylline	P29274
Enprofylline	P0DMS8
Enprofylline	P27815
Enprofylline	P30542
Enprofylline	P29275
Enprofylline	Q07343
Propafenone	Q12809
Propafenone	Q14524
Norgestimate	P06401
Norgestimate	P03372
Urea C-14	Q8KT33
Cyclobenzaprine	P28223
Ampicillin	Q7CRA4
Ampicillin	Q75Y35
Ampicillin	Q8DR59
Ampicillin	Q02763
Ampicillin	Q16348
Ampicillin	P0A3M6
Ampicillin	Q8DNB6
Ampicillin	P46059
Alvimopan	P35372
Alvimopan	P41145
Alvimopan	P41143
Isothipendyl	P35367
Cinitapride	Q13639
Cinitapride	P28223
Cinitapride	P08908
Celiprolol	P08588
Celiprolol	P07550
Raltegravir	Q7ZJM1
Lisinopril	Q9BYF1
Lisinopril	P12821
Neomycin	P0A7S3
Tolterodine	P20309
Tolterodine	P08173
Tolterodine	P08912
Tolterodine	P11229
Tolterodine	P08172
Benzylpenicilloyl Polylysine	P12319
Benzylpenicilloyl Polylysine	P30273
Crofelemer	P13569
Crofelemer	Q5XXA6
Nimesulide	Q9NZK7
Nimesulide	P35354
Nimesulide	P02788
Ceftibuten	P02919
Ceftibuten	P0AD68
Ceftibuten	P0AD65
Ceftibuten	P02918
Timolol	P00720
Timolol	P08588
Timolol	P07550
Nitroglycerin	P16066
Anisotropine Methylbromide	P20309
Anisotropine Methylbromide	P11229
Anisotropine Methylbromide	P08172
Simeprevir	Q91RS4
Fesoterodine	P20309
Fesoterodine	P08173
Fesoterodine	P08912
Fesoterodine	P11229
Fesoterodine	P08172
Nitroxoline	P50579
Sertraline	P31645
Sertraline	Q01959
Cladribine	Q07864
Cladribine	P56282
Cladribine	Q9NR33
Cladribine	P09884
Cladribine	Q9NRF9
Cladribine	Q7LG56
Cladribine	P23921
Cladribine	P31350
Cladribine	P00491
Pralidoxime	P06276
Pralidoxime	P22303
Ethanol	P47869
Ethanol	P48549
Ethanol	P19320
Ethanol	P78334
Ethanol	Q8WXA8
Ethanol	Q05901
Ethanol	P23415
Ethanol	P36544
Ethanol	Q8TCU5
Ethanol	Q13698
Ethanol	Q70Z44
Ethanol	P18505
Ethanol	P43681
Ethanol	P14867
Ethanol	P48058
Ethanol	P42261
Ethanol	O00591
Ethanol	P47870
Ethanol	P48544
Ethanol	P46098
Ethanol	Q06432
Ethanol	Q14542
Ethanol	P42262
Ethanol	P23416
Ethanol	A5X5Y0
Ethanol	Q9UGM1
Ethanol	O14764
Ethanol	Q8N1C3
Ethanol	P31644
Ethanol	P34903
Ethanol	Q92806
Ethanol	P28472
Ethanol	Q9GZZ6
Ethanol	P30926
Ethanol	P30532
Ethanol	Q99928
Ethanol	Q01668
Ethanol	Q99808
Ethanol	P48169
Ethanol	Q15825
Ethanol	O95264
Ethanol	Q02641
Ethanol	Q16445
Ethanol	Q13936
Ethanol	Q15822
Ethanol	Q9Y698
Ethanol	P48051
Ethanol	Q9UN88
Ethanol	P42263
Ethanol	P32297
Ethanol	P17787
Sulpiride	P14416
Sulpiride	P35462
Exemestane	P11511
Cytisine	P36544
Cytisine	P43681
Cytisine	Q15825
Cytisine	P32297
Pentamidine	O14717
Lincomycin	P0A7J6
Lopinavir	Q72874
Mitoxantrone	P11388
Ketorolac	P23219
Ketorolac	P35354
Tolnaftate	Q92206
Iloperidone	P21917
Iloperidone	P35367
Iloperidone	P14416
Iloperidone	P28223
Iloperidone	P08908
Iloperidone	P21728
Iloperidone	P35348
Iloperidone	P34969
Iloperidone	P35462
Iloperidone	P18825
Iloperidone	P50406
Sparfloxacin	P43700
Sparfloxacin	P43702
Sparfloxacin	P11388
Nandrolone phenpropionate	P10275
Permethrin	P35498
Dronedarone	O00305
Dronedarone	P08913
Dronedarone	Q12809
Dronedarone	Q13698
Dronedarone	P08588
Dronedarone	P18089
Dronedarone	P25100
Dronedarone	Q08289
Dronedarone	P35368
Dronedarone	P35348
Dronedarone	P35498
Dronedarone	O60840
Dronedarone	O95069
Dronedarone	Q01668
Dronedarone	Q02641
Dronedarone	Q13936
Dronedarone	P18825
Dronedarone	P54284
Cortisone acetate	P04150
Misoprostol	P35408
Misoprostol	P43115
Misoprostol	P43116
Prucalopride	Q13639
Darunavir	Q72874
Salicylic acid	P23219
Salicylic acid	Q04828
Salicylic acid	P35354
Dexbrompheniramine	P35367
Ethambutol	P0A560
Ethambutol	P72059
Ethambutol	P72030
Dihomo-gamma-linolenic acid	P23219
Dihomo-gamma-linolenic acid	P35354
Digoxin	P05023
Dextromethorphan	P36544
Dextromethorphan	Q8TCU5
Dextromethorphan	Q5T1J1
Dextromethorphan	P43681
Dextromethorphan	P14598
Dextromethorphan	P35372
Dextromethorphan	P31645
Dextromethorphan	P41145
Dextromethorphan	P15153
Dextromethorphan	P13498
Dextromethorphan	Q15080
Dextromethorphan	P04839
Dextromethorphan	P19878
Dextromethorphan	P30926
Dextromethorphan	Q99720
Dextromethorphan	P63000
Dextromethorphan	Q15822
Dextromethorphan	O00264
Dextromethorphan	P23975
Dextromethorphan	P32297
Dextromethorphan	P17787
Dextromethorphan	P41143
Albendazole	P68371
Albendazole	F1L7U3
Albendazole	Q71U36
Albendazole	P83223
Daunorubicin	Q02880
Daunorubicin	P11388
Nadroparin	P01100
Nadroparin	P16109
Nadroparin	P01008
Nadroparin	P01106
Oxycodone	P02763
Oxycodone	P35372
Oxycodone	P41145
Oxycodone	P19652
Oxycodone	P41143
Moricizine	Q14524
Lumiracoxib	P23219
Lumiracoxib	P35354
Trifluoperazine	P26447
Trifluoperazine	P14416
Trifluoperazine	P63316
Trifluoperazine	P35348
Trifluoperazine	P62158
Trifluoperazine	Q9NYX4
Cabozantinib	P08581
Cabozantinib	P35968
Cabozantinib	P07949
Astemizole	P35367
Astemizole	Q12809
Desogestrel	P06401
Desogestrel	P03372
Rizatriptan	P28221
Rizatriptan	P28222
Rizatriptan	P30939
Trimipramine	P08909
Trimipramine	P20309
Trimipramine	P08913
Trimipramine	P35367
Trimipramine	P28221
Trimipramine	P21918
Trimipramine	P14416
Trimipramine	P13945
Trimipramine	P28223
Trimipramine	P08588
Trimipramine	P18089
Trimipramine	P31645
Trimipramine	P08173
Trimipramine	P08908
Trimipramine	P08912
Trimipramine	P21728
Trimipramine	P35368
Trimipramine	P46098
Trimipramine	P35348
Trimipramine	P07550
Trimipramine	Q01959
Trimipramine	P11229
Trimipramine	P28335
Trimipramine	P23975
Trimipramine	P08172
Eszopiclone	P47869
Eszopiclone	P78334
Eszopiclone	P18505
Eszopiclone	P14867
Eszopiclone	O00591
Eszopiclone	P47870
Eszopiclone	P30536
Eszopiclone	O14764
Eszopiclone	Q8N1C3
Eszopiclone	P31644
Eszopiclone	P34903
Eszopiclone	P28472
Eszopiclone	Q99928
Eszopiclone	P48169
Eszopiclone	Q16445
Eszopiclone	Q9UN88
Eszopiclone	P18507
Deoxycholic Acid	P07445
Deoxycholic Acid	P31224
Deoxycholic Acid	P25553
Deoxycholic Acid	P54965
Deoxycholic Acid	Q03736
Deoxycholic Acid	P33517
Deoxycholic Acid	Q8GGK7
Deoxycholic Acid	Q7Z2Z2
Vigabatrin	P80404
Vigabatrin	Q9UBS5
Methotrexate	P00374
Candesartan	P30556
Amiodarone	Q12809
Amiodarone	P08588
Amiodarone	O95180
Amiodarone	Q9NY47
Guanidine	P00720
Guanidine	P53608
Guanidine	P0A6E4
Guanidine	P78352
Guanidine	P05091
Guanidine	Q14353
Guanidine	P07998
Mesalazine	P23219
Mesalazine	P37231
Mesalazine	P0A5L8
Mesalazine	P05164
Mesalazine	O14920
Mesalazine	P35354
Mesalazine	P09917
Mesalazine	O15111
Febuxostat	P47989
Omeprazole	P20648
Cisatracurium besylate	Q15822
Flutamide	P10275
Flutamide	P35869
Vilanterol	P07550
Olodaterol	P07550
Benazepril	P12821
Risperidone	P08913
Risperidone	P21917
Risperidone	P35367
Risperidone	P28221
Risperidone	P14416
Risperidone	P28223
Risperidone	P18089
Risperidone	P08908
Risperidone	P21728
Risperidone	P35368
Risperidone	P35348
Risperidone	P35462
Risperidone	P28335
Risperidone	P18825
Cilostazol	Q14432
Ketotifen	P52209
Ketotifen	P35367
Ketotifen	Q13946
Ketotifen	Q9NP56
Ketotifen	Q08499
Ketotifen	Q08493
Ketotifen	P27815
Ketotifen	O95263
Ketotifen	Q07343
Ketotifen	O60658
Dexmethylphenidate	P31645
Dexmethylphenidate	Q01959
Dexmethylphenidate	P23975
Bilastine	P35367
Ramelteon	P48039
Ramelteon	P49286
Diphenylpyraline	P35367
Diphenylpyraline	Q01959
Captodiame	Q99720
Captodiame	P35462
Captodiame	P28335
Sucralfate	P09038
Sucralfate	P02671
Sucralfate	P02679
Sucralfate	P01133
Sucralfate	P02675
Warfarin	Q9BQB6
Methdilazine	P35367
Moexipril	Q9BYF1
Moexipril	P12821
Ximelagatran	P00734
Pyrimethamine	P13922
Pyrimethamine	P00374
Ticlopidine	Q9H244
Cyclopentolate	P11229
Chlordiazepoxide	P47869
Chlordiazepoxide	P78334
Chlordiazepoxide	P18505
Chlordiazepoxide	P14867
Chlordiazepoxide	O00591
Chlordiazepoxide	P47870
Chlordiazepoxide	O14764
Chlordiazepoxide	Q8N1C3
Chlordiazepoxide	P31644
Chlordiazepoxide	P34903
Chlordiazepoxide	P28472
Chlordiazepoxide	Q99928
Chlordiazepoxide	P48169
Chlordiazepoxide	Q16445
Chlordiazepoxide	Q9UN88
Chlordiazepoxide	P18507
Thiabendazole	P00363
Mianserin	P08913
Mianserin	P35367
Mianserin	P21918
Mianserin	P14416
Mianserin	P28223
Mianserin	P18089
Mianserin	P31645
Mianserin	P41145
Mianserin	P25100
Mianserin	P08908
Mianserin	P21728
Mianserin	P35368
Mianserin	P35348
Mianserin	P30939
Mianserin	Q01959
Mianserin	P34969
Mianserin	P35462
Mianserin	P28335
Mianserin	P41595
Mianserin	P18825
Mianserin	P23975
Mianserin	P50406
Mianserin	Q9H3N8
Methylscopolamine bromide	P20309
Methylscopolamine bromide	P11229
Methylscopolamine bromide	P08172
Butabarbital	P47869
Butabarbital	P78334
Butabarbital	P36544
Butabarbital	P18505
Butabarbital	P43681
Butabarbital	P14867
Butabarbital	O00591
Butabarbital	P47870
Butabarbital	P42262
Butabarbital	Q13002
Butabarbital	O14764
Butabarbital	Q8N1C3
Butabarbital	P31644
Butabarbital	P34903
Butabarbital	P28472
Butabarbital	Q99928
Butabarbital	P48169
Butabarbital	Q16445
Butabarbital	Q9UN88
Butabarbital	P18507
Testosterone	P10275
Ginseng	P35869
Ginseng	P35354
Ginseng	P05231
Corticorelin ovine triflutate	P34998
Paramethadione	Q9P0X4
Chloropyramine	P35367
Dinoprostone	P35408
Dinoprostone	P43115
Dinoprostone	P34995
Dinoprostone	P43116
Procainamide	Q14524
Procainamide	P26358
Nitisinone	P32754
Prasugrel	Q9H244
Posaconazole	P10613
Naproxen	P23219
Naproxen	Q51911
Naproxen	P35354
Sibutramine	P31645
Sibutramine	Q01959
Sibutramine	P23975
Mafenide	P23280
Nilotinib	P00519
Nilotinib	P10721
Moclobemide	P21397
Progesterone	P06401
Progesterone	P05093
Progesterone	P41145
Progesterone	P08235
Progesterone	P03372
Carbamazepine	Q14524
Pefloxacin	P43700
Pefloxacin	P43702
Pefloxacin	Q06AK7
Pefloxacin	P11388
Bisoprolol	P08588
Bisoprolol	P07550
Norelgestromin	P06401
Paritaprevir	B0B3C9
Oxiconazole	Q04782
Oxiconazole	P10613
Prednicarbate	P04150
Troleandomycin	P49228
Troleandomycin	P60723
Anileridine	P35372
Oxymorphone	P35372
Oxymorphone	P41143
Scopolamine	P20309
Scopolamine	P08173
Scopolamine	P08912
Scopolamine	P14410
Scopolamine	P11229
Scopolamine	P08172
Indomethacin	P23219
Indomethacin	Q8N8N7
Indomethacin	P37231
Indomethacin	Q07869
Indomethacin	P35354
Indomethacin	Q9Y5Y4
Indomethacin	Q04760
Indomethacin	P14555
Nitrendipine	P54289
Nitrendipine	Q13698
Nitrendipine	Q08289
Nitrendipine	O95180
Nitrendipine	Q06432
Nitrendipine	Q01668
Nitrendipine	Q9NY47
Nitrendipine	Q13936
Tramadol	P20309
Tramadol	Q8TCU5
Tramadol	P35372
Tramadol	P31645
Tramadol	P41145
Tramadol	Q693P7
Tramadol	P28335
Tramadol	P23975
Tramadol	P41143
Mupirocin	P41972
Phenazopyridine	P35498
Proflavine	Q58L87
Proflavine	P00734
Proflavine	P0A0N4
Lenalidomide	P35354
Lenalidomide	P33151
Lenalidomide	Q96SW2
Lenalidomide	O14788
Flurandrenolide	P04150
Mecamylamine	Q15822
Orlistat	P49327
Orlistat	P16233
Orlistat	P07098
Imiquimod	Q9NYK1
Imiquimod	Q9NR97
Tazobactam	P62594
Tazobactam	P0AD63
Metaraminol	P35348
Rivastigmine	P06276
Rivastigmine	P22303
Tranylcypromine	P21397
Tranylcypromine	P27338
Nadolol	P08588
Nadolol	P07550
Eluxadoline	P35372
Eluxadoline	P41145
Eluxadoline	P41143
Flutemetamol (18F)	P05067
Floxuridine	P04818
Loteprednol	P04150
Zileuton	P09917
Mefloquine	P29274
Mefloquine	P69905
Quinapril	P12821
Prazepam	P47869
Prazepam	P78334
Prazepam	P28476
Prazepam	P18505
Prazepam	P14867
Prazepam	O00591
Prazepam	P47870
Prazepam	O14764
Prazepam	Q8N1C3
Prazepam	P31644
Prazepam	P34903
Prazepam	A8MPY1
Prazepam	P28472
Prazepam	Q99928
Prazepam	P48169
Prazepam	Q16445
Prazepam	Q9UN88
Prazepam	P24046
Prazepam	P18507
Midazolam	P47869
Midazolam	P78334
Midazolam	P28476
Midazolam	P18505
Midazolam	P14867
Midazolam	O00591
Midazolam	P47870
Midazolam	O14764
Midazolam	Q8N1C3
Midazolam	P31644
Midazolam	P34903
Midazolam	A8MPY1
Midazolam	P28472
Midazolam	Q99928
Midazolam	P48169
Midazolam	Q16445
Midazolam	Q9UN88
Midazolam	P24046
Midazolam	P18507
Amlexanox	P80511
Amlexanox	P05230
Amlexanox	P08700
Amlexanox	Q99584
Benzonatate	Q14524
Triflusal	P23219
Triflusal	P35228
Triflusal	P19838
Triflusal	Q9Y233
Succinic acid	O15460
Succinic acid	Q12797
Succinic acid	Q32P28
Succinic acid	Q9P2R7
Succinic acid	Q9BXA5
Succinic acid	Q8IVL6
Succinic acid	Q9BZW2
Succinic acid	Q13183
Succinic acid	P31040
Succinic acid	Q8IVL5
Succinic acid	O60568
Succinic acid	Q96I99
Succinic acid	O75936
Succinic acid	P13674
Succinic acid	O14521
Succinic acid	O14756
Succinic acid	Q99643
Succinic acid	Q02809
Succinic acid	P51649
Succinic acid	P21912
Succinic acid	Q9BYC2
Succinic acid	Q9UBX3
Succinic acid	P53597
Succinic acid	P55809
Succinic acid	Q9NVH6
Succinic acid	Q8WWT9
Nepafenac	P23219
Nepafenac	P35354
Cefoxitin	Q7CRA4
Cefoxitin	P24228
Cefoxitin	Q75Y35
Cefoxitin	Q8DR59
Cefoxitin	P0AEB2
Cefoxitin	P02919
Cefoxitin	P0A3M6
Cefoxitin	Q8DNB6
Cefoxitin	P0AD68
Cefoxitin	P08506
Cefoxitin	P0AFI5
Cefoxitin	P02918
Antipyrine	P23219
Antipyrine	P35354
Disopyramide	P20309
Disopyramide	Q14524
Disopyramide	Q9UK17
Disopyramide	Q9NZV8
Disopyramide	P11229
Disopyramide	P08172
Alfentanil	P35372
Tyloxapol	P06858
Methantheline	P25021
Methantheline	P11229
Ibuprofen	P13569
Ibuprofen	P23219
Ibuprofen	P00750
Ibuprofen	P12104
Ibuprofen	P37231
Ibuprofen	P07204
Ibuprofen	P10415
Ibuprofen	P35354
Benzthiazide	P00915
Benzthiazide	P00918
Benzthiazide	O43570
Benzthiazide	P55017
Benzthiazide	P22748
Benzthiazide	Q16790
Estrone	P03372
Ganciclovir	P04293
Ganciclovir	P03176
Ethchlorvynol	P47869
Ethchlorvynol	P78334
Ethchlorvynol	P18505
Ethchlorvynol	P14867
Ethchlorvynol	O00591
Ethchlorvynol	P47870
Ethchlorvynol	O14764
Ethchlorvynol	Q8N1C3
Ethchlorvynol	P31644
Ethchlorvynol	P34903
Ethchlorvynol	P28472
Ethchlorvynol	Q99928
Ethchlorvynol	P48169
Ethchlorvynol	Q16445
Ethchlorvynol	Q9UN88
Ethchlorvynol	P18507
Capsaicin	Q8NER1
S-Adenosylmethionine	P21964
S-Adenosylmethionine	P31153
S-Adenosylmethionine	Q00266
S-Adenosylmethionine	P35520
S-Adenosylmethionine	P17707
S-Adenosylmethionine	Q14749
Drotaverine	P27815
Drotaverine	Q13936
Methazolamide	P00915
Methazolamide	P00918
Methazolamide	P43166
Methazolamide	P22748
Triprolidine	P35367
Dronabinol	P21554
Dronabinol	P34972
Sulbactam	P00807
Glutathione	P59796
Glutathione	O95881
Glutathione	P07203
Glutathione	Q03013
Glutathione	Q9H4Y5
Glutathione	P10768
Glutathione	P30711
Glutathione	O60760
Glutathione	P36969
Glutathione	P19440
Glutathione	P10620
Glutathione	P18283
Glutathione	O43708
Glutathione	P09488
Glutathione	Q6NSD4
Glutathione	Q9NS18
Glutathione	P48637
Glutathione	P28161
Glutathione	Q9Y2Q3
Glutathione	O15217
Glutathione	P22352
Glutathione	P00390
Glutathione	P21266
Glutathione	Q96SL4
Glutathione	P46439
Glutathione	Q16772
Glutathione	P09211
Glutathione	O75715
Glutathione	P78417
Glutathione	P09210
Glutathione	P08263
Glutathione	Q99735
Glutathione	P35754
Glutathione	Q8TED1
Glutathione	Q04760
Glutathione	O14880
Glutathione	Q7RTV2
Glutathione	Q16873
Glutathione	Q16775
Cephalexin	Q7CRA4
Cephalexin	Q75Y35
Cephalexin	Q8DR59
Cephalexin	P0A3M6
Cephalexin	Q8DNB6
Methacholine	P20309
Hyoscyamine	P20309
Hyoscyamine	P08173
Hyoscyamine	P11229
Hyoscyamine	P08172
Letrozole	P11511
Dicyclomine	P11229
Dicyclomine	P08172
Aceprometazine	P35367
Hydroquinone	P14679
Fosamprenavir	Q72874
Levothyroxine	P10827
Levothyroxine	P10828
Benzatropine	P35367
Benzatropine	Q01959
Benzatropine	P11229
Orciprenaline	P07550
Carvedilol	P19320
Carvedilol	P08913
Carvedilol	Q12809
Carvedilol	P15692
Carvedilol	P08588
Carvedilol	P18089
Carvedilol	P16581
Carvedilol	O95298
Carvedilol	P25100
Carvedilol	P35368
Carvedilol	Q16665
Carvedilol	P35348
Carvedilol	P07550
Carvedilol	P16860
Carvedilol	P18825
Carvedilol	P17302
Dabrafenib	P57059
Dabrafenib	P04049
Dabrafenib	Q8NG66
Dabrafenib	P53667
Dabrafenib	P15056
Pimozide	Q12809
Pimozide	P14416
Pimozide	P62158
Pimozide	P35462
Flurazepam	P47869
Flurazepam	P78334
Flurazepam	P28476
Flurazepam	P18505
Flurazepam	P14867
Flurazepam	O00591
Flurazepam	P47870
Flurazepam	O14764
Flurazepam	Q8N1C3
Flurazepam	P31644
Flurazepam	P34903
Flurazepam	A8MPY1
Flurazepam	P28472
Flurazepam	Q99928
Flurazepam	P48169
Flurazepam	Q16445
Flurazepam	Q9UN88
Flurazepam	P24046
Flurazepam	P18507
Dactinomycin	Q02880
Dactinomycin	P11388
Grazoprevir	Q5L478
Tolbutamide	P48048
Tolbutamide	Q09428
Thiopental	P47869
Thiopental	O00519
Thiopental	P36544
Thiopental	P43681
Thiopental	P14867
Thiopental	P42262
Thiopental	Q13002
Thiopental	P31644
Thiopental	P34903
Thiopental	P48169
Thiopental	Q16445
Sumatriptan	P28221
Sumatriptan	P08908
Sumatriptan	P28222
Sumatriptan	P30939
Droperidol	P14416
Droperidol	P35348
Leflunomide	Q14289
Leflunomide	Q02127
Leflunomide	P35869
Ticarcillin	C1KC03
Bromazepam	P47869
Bromazepam	P78334
Bromazepam	P28476
Bromazepam	P18505
Bromazepam	P14867
Bromazepam	O00591
Bromazepam	P47870
Bromazepam	O14764
Bromazepam	Q8N1C3
Bromazepam	P31644
Bromazepam	P34903
Bromazepam	A8MPY1
Bromazepam	P28472
Bromazepam	Q99928
Bromazepam	P48169
Bromazepam	Q16445
Bromazepam	Q9UN88
Bromazepam	P24046
Bromazepam	P18507
Tranilast	O60760
Adenosine monophosphate	P09467
Adenosine monophosphate	P55263
Adenosine monophosphate	P11309
Adenosine monophosphate	P33121
Adenosine monophosphate	Q08499
Adenosine monophosphate	P06737
Adenosine monophosphate	P49773
Adenosine monophosphate	Q9Y478
Adenosine monophosphate	Q07343
Adenosine monophosphate	Q13131
Adenosine monophosphate	O43741
Adenosine monophosphate	Q9NR19
Adenosine monophosphate	Q08828
Adenosine monophosphate	P16220
Adenosine monophosphate	Q9NUB1
Hydroxychloroquine	Q9NYK1
Hydroxychloroquine	Q9NR96
Anagrelide	Q14432
Lisuride	P08913
Lisuride	P21917
Lisuride	P28221
Lisuride	P21918
Lisuride	P14416
Lisuride	P28223
Lisuride	P18089
Lisuride	P08908
Lisuride	P21728
Lisuride	P28222
Lisuride	P35462
Lisuride	P28335
Lisuride	P41595
Lisuride	P18825
Ibandronate	P14324
Fluorescein	P06310
Amcinonide	P04150
Amcinonide	P04083
Benzoic Acid	P51151
Benzoic Acid	P0ACQ4
Benzoic Acid	Q52546
Benzoic Acid	P52758
Benzoic Acid	Q5PXQ6
Benzoic Acid	P30044
Benzoic Acid	P96965
Benzoic Acid	P06993
Benzoic Acid	O31168
Benzoic Acid	P32890
Benzoic Acid	Q01234
Benzoic Acid	Q9L9D7
Benzoic Acid	P14920
Benzoic Acid	O67987
Benzoic Acid	P31992
Vitamin E	P62714
Vitamin E	O75469
Vitamin E	Q9UDX4
Vitamin E	P23743
Vitamin E	P05771
Vitamin E	Q9UDX3
Vitamin E	P17252
Vitamin E	P09917
Vitamin E	O76054
Vitamin E	P67775
Lorcaserin	P28335
Sildenafil	Q13956
Sildenafil	O76074
Sildenafil	P18545
Sitagliptin	P27487
Cyclacillin	Q8XJ01
Cyclacillin	Q75Y35
Cyclacillin	Q8DR59
Cyclacillin	C1KC03
Famotidine	P25021
Cefixime	P44469
Mifepristone	P06401
Mifepristone	P04150
Clopidogrel	Q9H244
Dienestrol	P03372
Glycine	P41250
Glycine	P23415
Glycine	Q9H598
Glycine	P48067
Glycine	P23378
Glycine	P21549
Glycine	O60391
Glycine	P13196
Glycine	P48637
Glycine	Q53ET4
Glycine	Q6IB77
Glycine	Q8WU03
Glycine	Q969I3
Glycine	O75600
Glycine	P48167
Glycine	P23416
Glycine	P34897
Glycine	Q14032
Glycine	Q14957
Glycine	P50440
Glycine	Q12879
Glycine	Q9Y345
Glycine	Q9P0Z9
Glycine	O75311
Glycine	P22557
Glycine	Q9BYV1
Glycine	Q14749
Glycine	Q7Z2H8
Glycine	P34896
Glycine	P23434
Glycine	Q14330
Spironolactone	O00305
Spironolactone	P54289
Spironolactone	Q00975
Spironolactone	P06401
Spironolactone	P10275
Spironolactone	Q13698
Spironolactone	Q9H8P0
Spironolactone	Q6TME4
Spironolactone	P04150
Spironolactone	P04278
Spironolactone	Q08289
Spironolactone	O95180
Spironolactone	Q06432
Spironolactone	P19099
Spironolactone	Q8IZS8
Spironolactone	O43497
Spironolactone	P31213
Spironolactone	O60840
Spironolactone	O00555
Spironolactone	Q01668
Spironolactone	P18405
Spironolactone	Q9NY47
Spironolactone	Q02641
Spironolactone	Q9P0X4
Spironolactone	Q13936
Spironolactone	P08235
Spironolactone	P54284
Venlafaxine	P31645
Venlafaxine	Q01959
Venlafaxine	P23975
Dexfenfluramine	P31645
Dexfenfluramine	P28335
Duloxetine	P31645
Duloxetine	Q01959
Duloxetine	P23975
Sapropterin	P00439
Sapropterin	P17752
Sapropterin	P29474
Sapropterin	P07101
Netupitant	P25103
Isometheptene	P35348
Isometheptene	Q05940
Cobimetinib	Q02750
Moxonidine	Q9Y2I1
Chlorpromazine	P20309
Chlorpromazine	P08913
Chlorpromazine	P21917
Chlorpromazine	P35367
Chlorpromazine	Q12809
Chlorpromazine	P02763
Chlorpromazine	P21918
Chlorpromazine	P14416
Chlorpromazine	P28223
Chlorpromazine	P18089
Chlorpromazine	P25100
Chlorpromazine	P08908
Chlorpromazine	P21728
Chlorpromazine	P35368
Chlorpromazine	P35348
Chlorpromazine	P19652
Chlorpromazine	P11229
Chlorpromazine	P34969
Chlorpromazine	P62158
Chlorpromazine	P35462
Chlorpromazine	P28335
Chlorpromazine	P41595
Chlorpromazine	P18825
Chlorpromazine	P50406
Chlorpromazine	P17405
Chlorpromazine	Q9H3N8
Ceritinib	Q9UM73
Enoxacin	P43700
Enoxacin	P43702
Enoxacin	P11388
Diazepam	P47869
Diazepam	P78334
Diazepam	P28476
Diazepam	P18505
Diazepam	P14867
Diazepam	O00591
Diazepam	P47870
Diazepam	P30536
Diazepam	O14764
Diazepam	Q8N1C3
Diazepam	P31644
Diazepam	P34903
Diazepam	A8MPY1
Diazepam	P28472
Diazepam	Q99928
Diazepam	P48169
Diazepam	Q16445
Diazepam	Q9UN88
Diazepam	P24046
Diazepam	P18507
Bimatoprost	P43115
Bimatoprost	P34995
Bimatoprost	P43088
Bimatoprost	P42330
Flavoxate	P11229
Flavoxate	P08172
Netilmicin	P0A7S3
Maraviroc	P51681
Ecallantide	P03952
Lithium	P29218
Lithium	P49841
Lithium	O14732
Lithium	P42263
Potassium	P05023
Metoprolol	P08588
Metoprolol	P07550
Clemastine	P35367
Griseofulvin	Q99456
Griseofulvin	P10875
Griseofulvin	P87066
Bromfenac	P23219
Bromfenac	P35354
Bevantolol	P08588
Bevantolol	P35348
Bevantolol	P07550
Cholic Acid	P51161
Cholic Acid	P22830
Cholic Acid	P09669
Cholic Acid	P00395
Cholic Acid	P14854
Cholic Acid	P54965
Cholic Acid	P13073
Cholic Acid	Q02221
Cholic Acid	P24310
Cholic Acid	P00326
Cholic Acid	Q7KZA3
Cholic Acid	P23141
Cholic Acid	P00414
Cholic Acid	P10606
Cholic Acid	P15954
Cholic Acid	P24311
Cholic Acid	P20674
Cholic Acid	P00403
Cholic Acid	P62508
Cholic Acid	P04054
Cholic Acid	P10176
Balsalazide	P23219
Balsalazide	P37231
Balsalazide	P35354
Balsalazide	P09917
Monobenzone	P14679
Maprotiline	P20309
Maprotiline	P08913
Maprotiline	P35367
Maprotiline	P14416
Maprotiline	P28223
Maprotiline	P18089
Maprotiline	P08173
Maprotiline	P25100
Maprotiline	P08912
Maprotiline	P35368
Maprotiline	P35348
Maprotiline	P11229
Maprotiline	P34969
Maprotiline	P28335
Maprotiline	P18825
Maprotiline	P23975
Maprotiline	P08172
Polythiazide	P55017
Cefotaxime	P02768
Cefotaxime	Q7CRA4
Cefotaxime	Q9NSA0
Cefotaxime	P42971
Cefotaxime	Q8DR59
Cefotaxime	B2ZTR6
Cefotaxime	Q16348
Cefotaxime	P0A3M6
Cefotaxime	Q8DNB6
Cefotaxime	P46059
Cefotaxime	Q8TCC7
Cefotaxime	Q4U2R8
Cefotaxime	Q9Y694
Camphor	P00183
Morphine	P35372
Morphine	P41145
Morphine	P41143
Nitazoxanide	P94692
Fenoldopam	P08913
Fenoldopam	P21918
Fenoldopam	P18089
Fenoldopam	P25100
Fenoldopam	P21728
Fenoldopam	P35368
Fenoldopam	P35348
Fenoldopam	P18825
Terlipressin	P30518
Terlipressin	P37288
Terlipressin	P47901
Thiamine	O60779
Thiamine	Q9H3S4
Fidaxomicin	Q18BX5
Ethanolamine Oleate	P00748
Miglitol	Q14697
Miglitol	P10253
Miglitol	O43451
Miglitol	Q8TET4
Cefdinir	P08149
Cefdinir	Q60FT7
Cefdinir	P05164
Rabeprazole	P20648
Peginesatide	P19235
Cisapride	Q12809
Cisapride	Q13639
Cisapride	P28223
Cisapride	P46098
Phenylbutazone	P23219
Phenylbutazone	Q16647
Phenylbutazone	P35354
Fingolimod	Q9H228
Dimethyl fumarate	Q14145
Clavulanate	P00807
Lovastatin	P20701
Lovastatin	Q92769
Lovastatin	P04035
Oxybutynin	P20309
Oxybutynin	P11229
Oxybutynin	P08172
Nicotine	Q05901
Nicotine	P28329
Nicotine	P36544
Nicotine	P43681
Nicotine	P11511
Nicotine	Q9UGM1
Nicotine	Q9GZZ6
Nicotine	P30926
Nicotine	P30532
Nicotine	Q15825
Nicotine	Q15822
Nicotine	P32297
Nicotine	P17787
Quinidine barbiturate	P47869
Quinidine barbiturate	P14867
Quinidine barbiturate	Q14524
Quinidine barbiturate	P42262
Quinidine barbiturate	O00180
Heparin	P16109
Heparin	P01008
Heparin	P00742
Niacin	P49019
Niacin	Q8TDS4
Niacin	Q15274
Niacin	P40261
Tropicamide	P20309
Tropicamide	P08173
Tropicamide	P11229
Tropicamide	P08172
Isopropyl Alcohol	P17900
Isopropyl Alcohol	P43026
Isopropyl Alcohol	P05893
Isopropyl Alcohol	Q13838
Isopropyl Alcohol	Q7Z4W1
Isopropyl Alcohol	P23367
Isopropyl Alcohol	P71143
Isopropyl Alcohol	Q9BV57
Isopropyl Alcohol	O60942
Isopropyl Alcohol	P01375
Isopropyl Alcohol	Q13231
Isopropyl Alcohol	P01625
Isopropyl Alcohol	P0AES2
Isopropyl Alcohol	P13686
Isopropyl Alcohol	P30793
Isopropyl Alcohol	P30041
Isopropyl Alcohol	P23526
Isopropyl Alcohol	Q46509
Isopropyl Alcohol	P41407
Isopropyl Alcohol	Q9WZD5
Isopropyl Alcohol	Q9X592
Isopropyl Alcohol	P43133
Isopropyl Alcohol	P00782
Isopropyl Alcohol	O67757
Isopropyl Alcohol	P07478
Isopropyl Alcohol	Q04095
Isopropyl Alcohol	P07998
Isopropyl Alcohol	P14555
Isopropyl Alcohol	P03706
Isopropyl Alcohol	Q8YWS4
Diflunisal	P23219
Diflunisal	P35354
Novobiocin	Q06AK7
Novobiocin	P0A0K8
L-Citrulline	P00480
L-Citrulline	P35228
L-Citrulline	Q9ULC6
L-Citrulline	P29475
L-Citrulline	Q9Y2J8
L-Citrulline	P29474
L-Citrulline	Q9ULW8
L-Citrulline	Q9UM07
L-Citrulline	Q5T6L4
L-Citrulline	Q6TGC4
L-Citrulline	O94760
L-Citrulline	O95865
L-Citrulline	P00966
Flucytosine	P12461
Flucytosine	P26358
Vinblastine	Q9UJT0
Vinblastine	P07437
Vinblastine	P23258
Vinblastine	Q71U36
Vinblastine	Q9UJT1
Vinblastine	P05412
Ifenprodil	Q13224
Ifenprodil	Q05586
Escitalopram	P35367
Escitalopram	P31645
Escitalopram	P35348
Escitalopram	Q01959
Escitalopram	P11229
Escitalopram	P23975
Vorapaxar	P25116
Rotigotine	P21917
Rotigotine	P21918
Rotigotine	P14416
Rotigotine	P18089
Rotigotine	P08908
Rotigotine	P21728
Rotigotine	P35462
Telaprevir	B0B3C9
Amitriptyline	P20309
Amitriptyline	Q09470
Amitriptyline	Q16620
Amitriptyline	P08913
Amitriptyline	P04629
Amitriptyline	P35367
Amitriptyline	P28221
Amitriptyline	P35372
Amitriptyline	P13945
Amitriptyline	P28223
Amitriptyline	O43525
Amitriptyline	P08588
Amitriptyline	P31645
Amitriptyline	P08173
Amitriptyline	P25021
Amitriptyline	P41145
Amitriptyline	P25100
Amitriptyline	P08908
Amitriptyline	P08912
Amitriptyline	O43526
Amitriptyline	P35368
Amitriptyline	P35348
Amitriptyline	Q9UK17
Amitriptyline	P28222
Amitriptyline	Q9NZV8
Amitriptyline	P07550
Amitriptyline	P11229
Amitriptyline	P34969
Amitriptyline	Q99720
Amitriptyline	P28335
Amitriptyline	P23975
Amitriptyline	P50406
Amitriptyline	P08172
Amitriptyline	Q9H3N8
Amitriptyline	P41143
Podofilox	P68366
Podofilox	P07437
Podofilox	P11388
Fludarabine	P27707
Fludarabine	P09884
Fludarabine	P23921
Eletriptan	P28221
Eletriptan	P08908
Eletriptan	P28566
Eletriptan	P28222
Eletriptan	P30939
Eletriptan	P34969
Eletriptan	P41595
Sulfathiazole	Q27738
Besifloxacin	P43700
Besifloxacin	P43702
Besifloxacin	P72525
Besifloxacin	P72524
Pirenzepine	P11229
Glisoxepide	Q15842
Ciclopirox	P05023
Carbocisteine	P09211
Voglibose	O43451
Mirtazapine	P08913
Mirtazapine	P35367
Mirtazapine	Q9Y5N1
Mirtazapine	P21918
Mirtazapine	P14416
Mirtazapine	P28223
Mirtazapine	P08588
Mirtazapine	P31645
Mirtazapine	P41145
Mirtazapine	P25100
Mirtazapine	P21728
Mirtazapine	P35368
Mirtazapine	P46098
Mirtazapine	P35348
Mirtazapine	P07550
Mirtazapine	Q01959
Mirtazapine	P34969
Mirtazapine	P35462
Mirtazapine	P28335
Mirtazapine	P41595
Mirtazapine	P18825
Mirtazapine	P23975
Quinine	O15554
Quinine	P14770
Elvitegravir	Q7ZJM1
Levocabastine	P35367
Levocabastine	O95665
Primidone	P47869
Primidone	P78334
Primidone	P36544
Primidone	P18505
Primidone	P43681
Primidone	P14867
Primidone	O00591
Primidone	P47870
Primidone	P42262
Primidone	Q13002
Primidone	O14764
Primidone	Q8N1C3
Primidone	P31644
Primidone	P34903
Primidone	P28472
Primidone	Q99928
Primidone	P48169
Primidone	Q16445
Primidone	Q9UN88
Primidone	P18507
Liothyronine	P10827
Liothyronine	P10828
Clevidipine	Q13698
Clevidipine	O60840
Clevidipine	Q01668
Clevidipine	Q13936
Calcipotriol	P11473
Tamibarotene	P10826
Tamibarotene	P10276
Methysergide	P28223
Methysergide	P08908
Methysergide	P28566
Methysergide	P28222
Methysergide	P30939
Methysergide	P34969
Methysergide	P28335
Methysergide	P41595
Almitrine	P05023
Lubiprostone	P51788
Hexafluronium	P06276
Synthetic Conjugated Estrogens A	P03372
Nicardipine	P54750
Nicardipine	P20309
Nicardipine	P54289
Nicardipine	P08173
Nicardipine	Q01064
Nicardipine	P25100
Nicardipine	P08912
Nicardipine	Q08289
Nicardipine	P35368
Nicardipine	P35348
Nicardipine	P11229
Nicardipine	Q01668
Nicardipine	P62158
Nicardipine	Q13936
Nicardipine	P08172
Tenofovir	Q72547
Fluconazole	P10613
Sacubitril	P08473
Nimodipine	O00305
Nimodipine	Q13698
Nimodipine	Q08289
Nimodipine	P35869
Nimodipine	O60840
Nimodipine	Q01668
Nimodipine	Q02641
Nimodipine	Q13936
Nimodipine	P08235
Nimodipine	P54284
Oleic Acid	P29498
Oleic Acid	P02689
Oleic Acid	Q9NZD2
Nateglinide	P37231
Nateglinide	Q09428
Meloxicam	P23219
Meloxicam	P35354
Arformoterol	P07550
Nizatidine	P25021
Bacitracin	P14735
Bacitracin	P01023
Abacavir	Q72547
Trimetrexate	P00374
Thalidomide	P02763
Thalidomide	P19838
Thalidomide	P01375
Thalidomide	P19652
Thalidomide	P35354
Thalidomide	P21802
Thalidomide	Q96SW2
Hydrochlorothiazide	P00915
Hydrochlorothiazide	P00918
Hydrochlorothiazide	O43570
Hydrochlorothiazide	P55017
Hydrochlorothiazide	Q12791
Hydrochlorothiazide	P22748
Hydrochlorothiazide	Q16790
Methotrimeprazine	P20309
Methotrimeprazine	P08913
Methotrimeprazine	P21917
Methotrimeprazine	P35367
Methotrimeprazine	P21918
Methotrimeprazine	P14416
Methotrimeprazine	P28223
Methotrimeprazine	P18089
Methotrimeprazine	P08173
Methotrimeprazine	P25100
Methotrimeprazine	P08912
Methotrimeprazine	P21728
Methotrimeprazine	P35368
Methotrimeprazine	P35348
Methotrimeprazine	P11229
Methotrimeprazine	P35462
Methotrimeprazine	P28335
Methotrimeprazine	P18825
Methotrimeprazine	P08172
Phenmetrazine	Q01959
Phenmetrazine	P23975
Antrafenine	P23219
Antrafenine	P35354
Zolmitriptan	P28221
Zolmitriptan	P08908
Zolmitriptan	P28222
Zolmitriptan	P30939
Physostigmine	P22303
Atovaquone	Q02768
Atovaquone	Q02127
Atovaquone	Q08210
Cariprazine	P35367
Cariprazine	P14416
Cariprazine	P28223
Cariprazine	P08908
Cariprazine	P35462
Cariprazine	P41595
Isoetarine	P08588
Isoetarine	P07550
Cetirizine	P35367
Meprobamate	P47869
Meprobamate	P78334
Meprobamate	P18505
Meprobamate	P14867
Meprobamate	O00591
Meprobamate	P47870
Meprobamate	O14764
Meprobamate	Q8N1C3
Meprobamate	P31644
Meprobamate	P34903
Meprobamate	P28472
Meprobamate	Q99928
Meprobamate	P48169
Meprobamate	Q16445
Meprobamate	Q9UN88
Meprobamate	P18507
Enalaprilat	P12821
Galantamine	Q05901
Galantamine	P06276
Galantamine	P36544
Galantamine	P43681
Galantamine	P02708
Galantamine	Q07001
Galantamine	P07510
Galantamine	Q04844
Galantamine	P11230
Galantamine	P22303
Galantamine	Q9UGM1
Galantamine	Q9GZZ6
Galantamine	P30926
Galantamine	P30532
Galantamine	Q15825
Galantamine	Q15822
Galantamine	P32297
Galantamine	P17787
Auranofin	P30044
Auranofin	O14920
Clofazimine	O95342
Clofazimine	Q5L2G3
Sertindole	Q12809
Sertindole	P14416
Sertindole	P28223
Sertindole	P25100
Sertindole	P35368
Sertindole	P35348
Sertindole	P28335
Sertindole	P50406
Ethinamate	P00915
Ethinamate	P00918
Cefacetrile	P02919
Cefacetrile	P02918
Olopatadine	P35367
Olopatadine	P80511
Olopatadine	P04271
Olopatadine	P23297
Olopatadine	Q99584
Olopatadine	P29034
Zalcitabine	Q72547
Ridogrel	P21731
Ridogrel	P24557
Vitamin A	P00352
Vitamin A	P09455
Vitamin A	P10745
Vitamin A	P12271
Vitamin A	Q96NR8
Vitamin A	Q6NUM9
Vitamin A	Q9BTZ2
Vitamin A	O75911
Vitamin A	Q9NYR8
Vitamin A	Q8NBN7
Vitamin A	Q9HBH5
Vitamin A	O95237
Vitamin A	O94788
Vitamin A	Q8TC12
Vitamin A	P47895
Vitamin A	Q92781
Cefalotin	Q7CRA4
Cefalotin	Q8XJ01
Cefalotin	Q75Y35
Cefalotin	Q8DR59
Cefalotin	P0A3M6
Cefalotin	Q8DNB6
Cefalotin	P15555
Cefalotin	P00811
Spermine	Q9NWM0
Spermine	P52788
Spermine	P11926
Finasteride	P51857
Finasteride	P31213
Finasteride	P18405
Suvorexant	O43613
Suvorexant	O43614
Travoprost	P43088
Chlormerodrin	Q13621
Chlormerodrin	P51649
Norgestrel	P06401
Norgestrel	P10275
Norgestrel	P18405
Tiagabine	P30531
Hydroxyzine	P35367
Ertapenem	P44469
Ertapenem	P24228
Ertapenem	P45059
Ertapenem	P02919
Ertapenem	P0AD68
Ertapenem	P0AD65
Ertapenem	P08506
Ertapenem	P02918
Bumetanide	Q9H2X9
Bumetanide	P13569
Bumetanide	Q13621
Bumetanide	Q9UP95
Bumetanide	P55011
Crisaborole	Q08499
Crisaborole	Q08493
Crisaborole	P27815
Crisaborole	Q07343
Quazepam	P47869
Quazepam	P78334
Quazepam	P28476
Quazepam	P18505
Quazepam	P14867
Quazepam	O00591
Quazepam	P47870
Quazepam	O14764
Quazepam	Q8N1C3
Quazepam	P31644
Quazepam	P34903
Quazepam	A8MPY1
Quazepam	P28472
Quazepam	Q99928
Quazepam	P48169
Quazepam	Q16445
Quazepam	Q9UN88
Quazepam	P24046
Quazepam	P18507
Cholecalciferol	P11473
Clomifene	P03372
Abiraterone	P05093
Voriconazole	P10613
Lacosamide	Q9Y5Y9
Lacosamide	Q9NY46
Lacosamide	Q15858
Artesunate	P04926
Alosetron	P46098
Eslicarbazepine acetate	Q99571
Lornoxicam	P23219
Lornoxicam	P35354
Aliskiren	P00797
Dexamethasone	P04150
Dexamethasone	P35228
Dexamethasone	P04083
Dexamethasone	P51843
Tiaprofenic acid	P23219
Tiaprofenic acid	P35354
Ephedrine	P35348
Ephedrine	P22303
Ephedrine	Q05940
Ephedrine	P23975
Tolvaptan	P30518
Tolvaptan	P37288
Mivacurium	P20309
Mivacurium	P06276
Mivacurium	Q15822
Mivacurium	P08172
Sulfacytine	P0AC13
Phenobarbital	P36544
Phenobarbital	Q8TCU5
Phenobarbital	P43681
Phenobarbital	P14867
Phenobarbital	O60391
Phenobarbital	P42262
Phenobarbital	Q13002
Phenobarbital	Q14957
Phenobarbital	Q13224
Phenobarbital	Q05586
Phenobarbital	Q12879
Phenobarbital	O15399
Donepezil	P28223
Donepezil	P22303
Drospirenone	P06401
Drospirenone	P10275
Drospirenone	P08235
Desmopressin	P30518
Desmopressin	P37288
Desmopressin	P47901
Flucloxacillin	Q8XJ01
Amsacrine	Q12809
Amsacrine	P11388
Tibolone	P03372
Peramivir	P27907
Peramivir	P06818
Phentermine	P21397
Phentermine	P31645
Phentermine	P27338
Phentermine	Q01959
Phentermine	P23975
Clobazam	P47869
Clobazam	P78334
Clobazam	P18505
Clobazam	P14867
Clobazam	O00591
Clobazam	P47870
Clobazam	O14764
Clobazam	Q8N1C3
Clobazam	P31644
Clobazam	P34903
Clobazam	P28472
Clobazam	Q99928
Clobazam	P48169
Clobazam	Q16445
Clobazam	Q9UN88
Clobazam	P18507
Flupirtine	P08913
Ospemifene	P03372
Isradipine	P54289
Isradipine	Q13698
Isradipine	Q08289
Isradipine	O95180
Isradipine	Q01668
Isradipine	Q9NY47
Isradipine	Q13936
Norethisterone	P06401
Ambrisentan	P24530
Ambrisentan	P25101
Vinorelbine	P07437
Methohexital	P14867
Oxymetazoline	P08913
Oxymetazoline	P18089
Oxymetazoline	P25100
Oxymetazoline	P35368
Oxymetazoline	P35348
Oxymetazoline	P18825
Epoprostenol	Q9H244
Epoprostenol	Q16647
Epoprostenol	P43119
Perindopril	P12821
Icatibant	P30411
Icatibant	P15144
Rosiglitazone	P37231
Rosiglitazone	O60488
Famciclovir	P04293
Famciclovir	P09252
Sulfoxone	Q27738
Amprenavir	Q72874
Cycloserine	Q9L888
Cycloserine	P0A6J8
Buspirone	P14416
Buspirone	P08908
Nitrazepam	P47869
Nitrazepam	P78334
Nitrazepam	P28476
Nitrazepam	P18505
Nitrazepam	P14867
Nitrazepam	O00591
Nitrazepam	P47870
Nitrazepam	O14764
Nitrazepam	Q8N1C3
Nitrazepam	P31644
Nitrazepam	P34903
Nitrazepam	P35498
Nitrazepam	A8MPY1
Nitrazepam	P28472
Nitrazepam	Q99928
Nitrazepam	P48169
Nitrazepam	Q16445
Nitrazepam	Q9UN88
Nitrazepam	P24046
Nitrazepam	P18507
Anisindione	P38435
Adenine	Q5SL87
Adenine	P0AF12
Adenine	Q8RLY5
Adenine	P17802
Adenine	P78362
Adenine	O00763
Adenine	Q05603
Adenine	P24666
Adenine	Q9BY49
Adenine	Q13126
Adenine	P07741
Mepyramine	P35367
Tasimelteon	P48039
Tasimelteon	P49286
Epirubicin	P11388
Epirubicin	O14646
Ergonovine	P35348
Framycetin	P61073
Framycetin	P0A7S3
Panobinostat	Q13547
Panobinostat	Q8WUI4
Panobinostat	Q9BY41
Panobinostat	Q92769
Panobinostat	Q969S8
Panobinostat	Q96DB2
Panobinostat	Q9UQL6
Panobinostat	Q9UKV0
Panobinostat	O15379
Panobinostat	Q9UBN7
Panobinostat	P56524
Vidarabine	Q9QNF7
Vidarabine	P09250
Vidarabine	P03198
Latanoprost	P43088
Olsalazine	P01579
Olsalazine	P51580
Amiloride	P37088
Amiloride	P19801
Amiloride	P19634
Amiloride	Q16515
Amiloride	P78348
Amiloride	P00749
Amiloride	P51172
Amiloride	P51168
Amiloride	P51170
Methamphetamine	P08913
Methamphetamine	P21397
Methamphetamine	P18089
Methamphetamine	P31645
Methamphetamine	P27338
Methamphetamine	Q96RJ0
Methamphetamine	Q01959
Methamphetamine	Q05940
Methamphetamine	P54219
Methamphetamine	P18825
Methamphetamine	P23975
Cyproheptadine	P20309
Cyproheptadine	P35367
Cyproheptadine	P28223
Cyproheptadine	P11229
Cyproheptadine	P28335
Cyproheptadine	P08172
Methadone	Q8TCU5
Methadone	P35372
Methadone	P46098
Methadone	Q9GZZ6
Methadone	P41143
Prednisolone	P04150
Oxcarbazepine	Q14524
Bethanechol	P08172
Ritodrine	P07550
Metocurine	Q15822
Metocurine	P08172
Drostanolone	P10275
Florbetapir (18F)	P05067
Terbutaline	P07550
[truncated: 4,440 more rows]
