# Supplementary material for: A deep learning approach to predict inter-omics interactions in multi-layer networks
Source: BMC Bioinformatics. 2022 Jan 26;23:53. doi: 10.1186/s12859-022-04569-2 (PMC8793231; doi:10.1186/s12859-022-04569-2)
Supplement: Supplementary file 2 — Additional file 2: Comparison between DIDL and GCN-DTI method. The DIDL is compared with GCN-DTI method in Yamanashi dataset. The measures of GCN-DTI are harvested from Zhao et al. [20] [file 12859_2022_4569_MOESM2_ESM.xlsx]

## Sheet: GCN-DTI , DIDL
Dataset	method	AUC	AUPR
Enzymes	GCN-DTI	0.98±7.8e-4	0.98±4.7e-3
	DIDL	0.95±0.008	0.94±0.013
Ion Channels	GCN-DTI	0.98±6.8e-4	0.92±5.4e-3
	DIDL	0.93±0.005	0.91±0.009
G Protein Coupled Receptors	GCN-DTI	0.97±1.5e-3	0.82±7.5e-3
	DIDL	0.87±0.010	0.86±0.019
Nuclear Receptors	GCN-DTI	0.93±2.4e-3	0.97±1.5e-3
	DIDL	0.90±0.042	0.90±0.071
