# Supplementary material for: A deep learning approach to predict inter-omics interactions in multi-layer networks
Source: BMC Bioinformatics. 2022 Jan 26;23:53. doi: 10.1186/s12859-022-04569-2 (PMC8793231; doi:10.1186/s12859-022-04569-2)
Supplement: Supplementary file 3 — Additional file 3: Interaction list for TF–DNA. The raw data used in the TF–DNA is included in this file. Interactions were extracted from the Enrichr database using ChEA 2016 [file 12859_2022_4569_MOESM3_ESM.xlsx]

## Sheet: TF-DNA
TF	Targets
FLI1	HRASLS5, WIBG, TSNAX, HIGD2A, VPS4B, FAM86C, LOC100302652, LIPA, GLYCTK, MYO5A, CCDC52, HNF4A, MAPK7, RBMS2, BTAF1, LOC100216545, TIGD3, CHCHD5, SERPINB1, BTN3A2, ZC4H2, BTG4, DLST, SLC30A9, C17ORF76, DUS2L, FAM136A, CCR1, PDZD8, C1ORF91, CCL19, ZCRB1, FLJ39609, TMEM102, MAP3K13, MYO9B, APLN, ARID3B, MNS1, AP1S2, RECK, GOLGA2, TMX4, RPL24, C10ORF111, SNRPD1, SNAP47, SSPO, FLJ39582, DNTTIP2, GHRLO…
HNFA	DTL, AMY2A, CTSLL2, HTR1D, GREM2, ADSS, BTAF1, C1ORF172, PDZD8, FLJ39609, LOC440926, UBE2T, PLXNA2, MPP7, ARNTL, PRAMEF7, SLC25A34, SPRR4, SMPDL3B, HLX, KIFAP3, SPOCK2, C10ORF108, KNCN, HIST2H2BE, KIAA1383, LPHN2, KHDRBS1, CYP2C18, FH, RWDD3, SERGEF, KIAA1522, TLR5, SLC29A3, ALDH18A1, RGS2, MAD2L2, DNAH14, BEST4, THEM5, C1ORF213, ENO1, MIR921, KCNT2, PRMT6, TRAPPC3, PHC2, TMEM39B, PTGER3, FOLR4, …
DROSHA	PARVG, SERPINB1, IL2RA, MYO9B, SSPO, PALLD, LGI4, C14ORF166B, CPM, RANBP9, FCER2, SLC6A11, MUC4, CDKAL1, C22ORF34, PLXNA4, FLT4, ELN, CCBL2, VEZF1, WDR85, JPH2, SH3TC1, E2F6, FER, RAB8A, PCBP2, ASS1, GALNTL4, MAG, USH2A, FAM168A, DNASE1L1, NWD1, STX8, WSCD2, AXL, DNAH9, DEFB119, VSTM2B, ATP10B, RIMS4, C11ORF24, DLGAP1, PEPD, KCNS3, SYNJ2, RET, KIAA0319, SPECC1, CACNG2, GAS6, RIN3, SLC22A12, C1ORF…
TAL1	RASD2, CDCA7L, ANAPC1, NUDT3, HNF4A, TMEM81, DSCAML1, AIDA, SERPINB1, BTN3A2, PTPN9, FLJ39609, SLC20A1, DGKZ, MMRN2, C4ORF44, MNS1, RPL24, FTSJD2, DNTTIP2, MIR1228, ZNF555, TRIB1, DIS3L2, FZD2, RABGAP1, RPLP0, KIAA1383, OR2A14, IQCF6, KHDRBS1, FBXW7, FH, MUC4, FOXJ1, MXD4, SREBF1, BMP7, IRF6, TMEM41A, MIR1207, ODF4, C6ORF150, HAND2, HSPA4, PPIL1, FLT4, TDRD12, DUSP1, BOK, TMEM39B, IQCF2, DPH5, PR…
P300	TSGA14, C20ORF103, NEUROG2, HSD17B10, KC6, CDCA7L, HTR1D, ANAPC1, TLR7, WFIKKN1, HNF4A, PRSS53, CYB561, SIRT3, ENGASE, TIGD3, ATP8B1, C1ORF172, MIR375, SERPINB1, BCL2L14, CCDC85C, LOC1720, PPP1R16A, SLC30A9, PIM1, PDZD8, SLURP1, CCL19, IGF2BP2, PTPN9, FLJ39609, MIR1538, MAP3K13, DGKZ, CDC14C, BARX1, MNS1, LOC440926, AP1S2, RECK, UBE2T, PLXNA2, SNRPD1, DNTTIP2, FABP2, CLN6, LCOR, NEDD1, SNTG2, MIR…
SMRT	NEUROG2, FAM86C, ANAPC1, NUDT3, TLR7, PARVG, SERPINB1, CCR1, PIM1, FAM18A, BARX1, MMRN2, GTF2E1, SNRPD1, FABP2, IRF2, SLC25A34, DUSP22, TRIB1, CXCR5, HLX, KIAA0182, C10ORF108, KIAA1383, KHDRBS1, GALNT14, NMRAL1, MUC4, VPS13C, KIAA1522, TMEM41A, SLC29A3, DNAH14, CDKAL1, MRPS23, KCNE3, EDN1, HAND2, PLXNA4, HSPA4, PPIL1, STAC2, TGFBR1, DPH5, C2ORF61, PVRL2, FAM83A, IFT20, STK17A, GPR19, PLEKHM1, LRR…
RUNX	MEM120A, BTN3A2, C4ORF44, MNS1, SNTG2, TRIB1, ERAP1, ARL4C, FBXW7, PLXNA4, HSPA4, API5, TGFBR1, DPH5, GATA3, UNQ9391, FAM62B, RGS16, APBB1IP, LPIN1, FSD1L, SH3TC1, PRL, AURKAIP1, TRYX3, USP20, FOS, TBC1D4, FOXP4, IQCD, FAM156B, LDHD, FAM83F, SC5DL, FKSG29, DAP, SUSD1, LIPC, IKZF2, VCL, AKAP7, UCK2, RAP1B, RCBTB2, XYLT1, FCGBP, CYB5A, ATP6V0A1, FOXB1, CD34, C3ORF57, UBE2F, ANK2, PPIF, GGA2, DUSP2,…
ZNF263	CYB561, PCNX, ITGB4, GPER, APLP2, CACNB3, ITFG3, WDR54, POP7, RALY, MRPL36, DUSP5, RBM15, ACACB, KIF1B, OAF, HRASLS3, SLC7A5, PURB, EID2, DHRS2, METTL5, ITPKA, SUPT3H, LMBR1, KLF4, KIAA1324, SNAPC2, ENG, SCAMP1, MKRN1, H3F3B, LAMA1, CGGBP1, DYNLT1, KRT10, EBI3, HACL1, GPBP1L1, NFIX, RGS10, TRAK1, SLC3A2, DGCR6, PRSS21, BOLA3, ASPH, FOXA1, PPIH, MYL5, PMP22, EIF2S2, PLCD3, MYOM1, DNAJB6, ELAC2, TX…
MAF	TLX2, WIBG, FAM86C, GREM2, TCF3, ADSS, PRSS53, ING5, LOC100216545, SIRT3, TIGD3, PPA2, BCL2L14, GPD1, CCDC85C, C17ORF71, IL2RA, PIM1, CTDSP1, TLCD1, C16ORF81, FLJ39609, ARID3B, MLL4, C14ORF184, FAM184A, C10ORF111, LONRF1, TTTY14, SPN, POLR2D, LCOR, CPT1B, IRF2, C18ORF54, C20ORF29, GLYR1, CCDC78, SLC25A34, TRIB1, CXCR5, ZNF433, KIAA0182, HIATL1, EVI2B, SNORA52, HYLS1, MIR25, GYPC, COX6A1, HIST2H2B…
ZNF217	MYO5A, CYB561, LOC100216545, FLVCR2, BTN3A2, CCDC85C, STK3, MAP3K13, CXADR, TMX4, PALLD, MPP7, IFLTD1, B4GALNT2, ACSL3, TRIB1, KIAA0182, UBE2G2, ARL4C, FAM176A, MAMDC2, CSRP1, LPHN2, OSGIN1, TLR5, CDKAL1, RAI14, ENO1, EDN1, PPARGC1B, CNBD1, PRKCE, PLXNA4, TTC39C, KCNIP1, LUZP2, CYP26B1, METRNL, GATA3, FAM83A, C2CD3, ZNF462, METTL4, VEZF1, STIM2, NRCAM, PHF14, STAG3L4, NECAB1, C14ORF43, PRL, ACVR2…
TTF2	CYB5D1, NEUROG2, TSNAX, ADSS, CYB561, CHCHD5, DLST, C17ORF76, FLJ39609, MYO9B, DOLPP1, DIS3L, RPL24, C10ORF111, DNTTIP2, VPS52, ARNTL, ACSL3, SMEK1, GEMIN8, TMEM111, RFX1, C10ORF108, RPLP0, CWC27, BIRC2, NAALAD2, SLC13A4, GGNBP2, TMEM41A, UPK3BL, MRPS23, ENO1, ANKRD13A, TRAPPC3, RPL9, DUSP1, EDC4, NDUFS3, SSBP1, PTP4A2, RPL12, ATP5J2, RGS16, EPB41L4A, STIM2, SYMPK, ACTR3C, C7ORF49, JUN, LPIN1, DO…
ETS1	CYB5D1, GTF2H4, BRMS1L, TSNAX, HIGD2A, VPS4B, ADSS, DUS2L, HUS1, TMEM102, MLL4, RPL24, WDR59, SNRPD1, DNTTIP2, VPS52, FABP2, IRF2, C20ORF29, ABLIM2, C6ORF130, TMEM111, ATPBD3, ZNF419, RPLP0, VTI1B, FBXW7, XRCC5, EIF2B5, UBL5, CTDP1, YME1L1, C9ORF169, TPD52L2, TXNDC9, MRPS23, POLR2C, C1ORF213, ZNF384, NTAN1, PRMT6, TRAPPC3, RPL9, API5, ARL6, SSBP1, IFT20, RPL12, ATP5J2, SCAND1, C2CD3, METTL4, ZNF4…
DCP1A	GTF2H4, CDCA7L, BAG2, SNAP47, DNTTIP2, NRM, MINK1, ZNF555, TMEM111, RABGAP1, RPLP0, SLBP, TM2D3, FAU, TPD52L2, ENO1, API5, EDC4, NDUFS3, SSBP1, DPH5, STK17A, PLEKHM1, METTL4, EFTUD2, C3ORF38, CENPL, CDK12, PCBP2, DENND4A, SEC11A, SH3BP5L, ZNF425, RNF138P1, RAD54L, EIF3D, C5ORF24, SNX14, RAD51C, GULP1, RINT1, C19ORF50, ATP6V1H, CUTC, MRPS6, C11ORF31, FAM110A, RNF216, C15ORF23, GRK5, JMJD4, HNRNPL,…
ARNT	NEUROG2, SLC25A17, FLVCR2, BARX1, CXADR, ALPI, KIAA0182, UBE2G2, ARL4C, BRWD1, KIAA1383, LPHN2, FBXW7, BMP7, CTDP1, HEBP1, CDKAL1, RAI14, EDN1, CNBD1, ATP4B, FGD5, JUN, NRCAM, LPIN1, PHF14, PYGL, GPC6, FAM46A, NECAB1, LOC15222, DNAJB9, MAP3K7, E2F6, CXCL12, GSTM5, WDR51B, AMN1, CTNNA1, KRT81, FOS, FSCB, ODAM, FILIP1L, CACNA1D, C15ORF53, ASS1, BMPR2, FAM19A2, SPHKAP, KIAA1609, SOCS2, MAP1D, KLHL36…
AHR	SLC25A17, FLVCR2, BARX1, KIAA0182, UBE2G2, ARL4C, BRWD1, KIAA1383, LPHN2, FBXW7, HEBP1, CDKAL1, RAI14, EDN1, CNBD1, ATP4B, FGD5, NRCAM, PHF14, PYGL, GPC6, NECAB1, LOC15222, DNAJB9, MAP3K7, E2F6, AMN1, CTNNA1, KRT81, FOS, FSCB, CACNA1D, BMPR2, KIAA1609, SOCS2, MAP1D, GULP1, PRDM1, SUSD1, C14ORF14, IQCJ, TFAP2A, NAIF1, LOC15444, EDIL3, SOS1, C3ORF57, KIAA1486, ZBTB38, SLC16A14, SEC61B, LOC64464, NU…
RUNX2	DTL, C20ORF103, BRMS1L, KC6, B4GALT5, GREM2, ANAPC1, NUDT3, WFIKKN1, PRSS53, DSCAML1, C1ORF172, ACMSD, PARVG, BCL2L14, LOC1720, SSC5D, STK3, SLC20A1, MIR1538, CUL9, C4ORF7, BARX1, C4ORF44, C14ORF184, LOC440926, FAM184A, DIS3L, PLXNA2, LONRF1, FTSJD2, FABP2, PALLD, TEX11, SNTG2, SDS, ATP2C1, MIR1228, MIR26A1, ACSL3, DUSP22, TRIB1, OPTN, ABLIM2, GDF1, C6ORF130, MIR1974, KIAA0182, DIS3L2, ARL4C, CPM…
FOXP2	RN5S372, HUS1, KXD1, MIR1538, MAP3K13, PLXNA2, GEMIN8, HLX, C10ORF108, TM2D3, GGNBP2, KLF15, SFXN1, IRF6, TMEM41A, WNT10A, RAI14, KCNT2, PRKCE, FLT4, PTP4A2, CYP26B1, ELN, STK17A, FGD5, PKM, LPIN1, PFDN4, FAM46A, C14ORF43, SH3TC1, ORAI1, RICTOR, CSNK2B, CXCL12, IFNGR2, TMEM44, AKAP9, KLF10, MIR619, FOXP4, PCBP2, FLYWCH1, DUSP14, MLL2, SH3BP5L, ZNF425, TTC30A, DSCC1, FBRS, USH2A, SOCS2, C19ORF26, …
E2F4	CYB5D1, DTL, TSGA14, WIBG, TSNAX, SUV39H1, MYO5A, GNPAT, ADSS, KIAA0460, SIAE, MAPK7, C11ORF79, BTAF1, LDHB, SIRT3, TIGD3, AIDA, FLVCR2, ERH-SLC39A9, DLST, ENO2, PIM1, PDZD8, CTDSP1, TLCD1, GAJ, PTPN9, SLC20A1, TMEM102, MRP63, IFT80, ARID3B, MNS1, LOC440926, RNF5, UBE2T, DIS3L, C10ORF111, PLXNA2, WDR59, SNAP47, DNTTIP2, VPS52, CLN6, LCOR, NEDD1, SDS, MINK1, ARNTL, SMEK1, PCNX, OPTN, KIFAP3, TMEM1…
SOX2	CYB5D1, SGKL, TSGA14, C20ORF103, WIBG, ARHGAP23, NEUROG2, KC6, RASD2, KRTAP5-2, VPS4B, ADRBK2, GLYCTK, MYO5A, HTR1D, BAG2, GREM2, TCF3, TXNDC13, SIAE, MAPK7, CYGB, LOC100216545, GALNAC4S-6ST, PWWP2, SLC25A17, ENGASE, TIGD3, PPA2, C1ORF172, CHCHD5, SLC30A9, FAM91A1, HUS1, RDHE2, STK3, TLCD1, C11ORF9, DHRS4L1, MAP3K13, CUL9, ABHD7, OR4C11, BARX1, QARS, MMRN2, MNS1, AP1S2, RECK, UBE2T, ADAM9, RPL24,…
CREB1	CSF3, WIBG, KC6, VPS4B, CDCA7L, NUDT3, TCF3, ADSS, MAPK7, CYGB, RBMS2, BTAF1, TIGD3, C1ORF172, BC047309, MIR375, SERPINB1, REA, CCDC85C, SLC30A9, CTDSP1, SLURP1, C11ORF9, VNN3, FLJ39609, TMEM102, UNC119B, ARID3B, MLL4, TMX4, GTF2E1, LONRF1, LOC100130776, FLJ13273, LCOR, IRF2, C18ORF54, MIR2116, C2ORF50, ATP2C1, MAN1B1, PSMD10, MIR1974, KIAA0182, HOXB13, ASGR1, SERF2, LOC51651, CREBBP, COX6A1, EKI…
GATA3	TLX2, DTL, CSF3, P2RY13, HRASLS5, TMEM120A, BRMS1L, RASD2, KRTAP5-2, SUV39H1, VPS4B, ADRBK2, CDCA7L, LIPA, MYO5A, HTR1D, F10, ANAPC1, NUDT3, TLR7, GNPAT, PAR1, TMEM81, ENPP3, CYB561, C17ORF75, LOC100216545, ETFB, LDHB, OR51B2, ENGASE, ATP8B1, OR7E37P, AIDA, C1ORF172, CHCHD5, MIR375, SERPINB1, CCDC85C, C17ORF71, DLST, IL2RA, STK3, PIM1, PDZD8, CTDSP1, C16ORF81, ZNF600, FAM18A, C11ORF9, IGF2BP2, FL…
NOTCH1	GTF2H4, KIFAP3, IRX5, QTRTD1, TRAPPC3, ARL6, PVRL2, ZNF416, SYMPK, JUN, CSRNP2, E2F6, TASP1, HES5, TRIM39, C5ORF54, BYSL, CEP, FRAT2, KIF3A, PCGF5, MDS025, PMEPA1, GRK5, GSPT1, LOC645323, INVS, SEC11C, DUSP2, ZFYVE19, TYSND1, SCN7A, TARBP2, YOD1, PUS7L, CAPSL, ACTR1A, PAFAH2, ZNF260, AVEN, C22ORF27, CNOT4, DUSP5, ZNF566, FIS1, CBR1, BIRC3, RBL1, IL21R, TIGD1, MARS2, PARS2, PEX26, SPCS2, LARS2, NL…
MYCN	DTL, GTF2H4, FAM86C, B4GALT5, TCF3, WFIKKN1, TCAP, ING5, CYB561, TIGD3, PIM1, PDZD8, CTDSP1, C16ORF81, SLURP1, TMEM102, CLEC18B, C4ORF44, NHLH1, PELI3, LOC100130776, ALPI, LYPD4, CLN6, FLJ45445, NAT15, CPT1B, IRF2, IFLTD1, TMCO5, MXD1, HLX, SPOCK2, KIAA0182, FZD2, IFT88, ETV5, C10ORF108, CREBBP, NUMB, RUFY2, LOC606724, LPHN2, KHDRBS1, SUV39H2, NOS2, NAALAD2, LOC643008, FLJ45187, MXD4, GGNBP2, YME…
BACH1	NEUROG2, MYO5A, TCF3, TCAP, HLA-DQB2, ATP8B1, BTG4, BCL2L14, IL2RA, PIM1, SLURP1, VNN3, MYO9B, GRM7, FABP2, CLN6, SNTG2, TRIB1, LOC200383, CLDN8, CPM, AMPD1, BRWD1, RABGAP1, KCNJ5, ACAT2, SUV39H2, TAS2R8, VPS13C, RGS2, PPM1E, IRX5, DUSP1, ZNF510, UGT2A3, KCNIP1, RIC3, CYP26B1, DUSP7, ELN, LOC201229, CRYGC, HOXB7, RGS16, EPB41L4A, EFCAB2, FST, DACT1, OLR1, GALNACT-2, DNAJB9, CLU, TP53I3, GSTM5, NN…
KDM5A	LOC100216545, C1ORF172, PNMA5, CTDSP1, UBE2T, FABP2, NAT15, ATP2C1, ZNF43, KIAA0182, SLBP, CNPY3, NMRAL1, FH, OSGIN1, GGNBP2, EIF2B5, SLCO1C1, C9ORF169, FAU, C1ORF213, ZNF384, EDN1, METT5D1, TRAPPC3, HSPA4, C15ORF17, GATA3, STK11, EFCAB2, STIM2, JUN, ALKBH8, ZBTB48, C14ORF43, C1ORF212, STIP1, TIMM50, AURKAIP1, WHAMM, FAM20C, EHHADH, IFNGR2, TMEM44, NXT2, C12ORF62, CMPK1, CPSF3L, RAB30, KCTD3, STX…
GATA4	DTL, RASD2, CDCA7L, LIPA, GNPAT, HNF4A, C17ORF75, LOC100216545, ETFB, CCDC85C, DLST, STK3, MAP3K13, KRTAP3-1, CXADR, UBE2T, ADAM9, AKR1B10, ACSL3, C6ORF130, LOC100310782, SPOCK2, FZD2, ETV5, C10ORF108, NUMB, LOC100128675, HIST2H2BE, TTR, LOC729678, SLC6A11, NOS2, NAALAD2, PRICKLE3, TM2D3, LOC284788, OR10AG1, BMP7, TMEM41A, RGS2, MRPS23, KCNE3, CCNB2, IQCF2, DNASE1L3, FAM83A, STK17A, PLEKHM1, TSPA…
MITF	ARHGAP23, RASD2, SUV39H1, ADRBK2, MYO5A, B4GALT5, DHX29, NUDT3, CC2D2A, HNF4A, CYGB, ING5, CYB561, LOC100216545, SLC25A17, ATP8B1, CHCHD5, PAIP1, BTN3A2, BTG4, ENO2, HUS1, ZBED4, STK3, PIM1, TLCD1, C16ORF81, FAM18A, C11ORF9, IGF2BP2, ZCRB1, DHRS4L1, FLJ39609, SLC20A1, MYO9B, TMEM218, ARID3B, NHLH1, AP1S2, CXADR, RPL24, PLXNA2, FLJ39582, VPS52, MIR298, CLN6, SDS, TTLL12, C20ORF29, GLYR1, SMEK1, GE…
EWS-ERG	RG, BRMS1L, KRTAP5-2, GREM2, CC2D2A, ENPP3, SLC25A17, AIDA, CCDC85C, FAM91A1, ENO2, IGF2BP2, SLC20A1, MIR1538, BARX1, DOLPP1, SNAR-A8, B4GALNT2, UPF3B, DUSP22, RNASE9, HLX, DUS4L, C17ORF60, NHSL2, WNT10A, SLC29A3, MIR1207, NLRX1, RAI14, PRMT6, TMEM149, CNBD1, PPIL1, RPUSD2, FAM83A, IFT20, TCEAL4, GPC6, COL27A1, GSTM5, SYVN1, FER, KLF10, KRT81, PHGDH, SLC26A4, LOC285456, C14ORF128, CCDC33, DLGAP5,…
WDR5	HNF4A, PAIP1, BCL2L14, C11ORF9, IGF2BP2, DOLPP1, LOC100288797, HIATL1, CREBBP, KIAA1383, MEGF11, AMN, XRCC5, KIAA1522, CDKAL1, MRPS23, SNTA1, IRX5, KDM2A, STK11, TMEM231, PDXP, RGPD1, ALKBH8, DCTN6, DKFZP779M0652, EHHADH, SGSM1, GFI1, FER, FSCB, ASS1, LAYN, ITGB1BP3, CRCP, EFHA2, DIO2, SYNJ2BP, MIR595,42256, KLHL7, PYDC2, IL1R1, MIR1257, MIR1178, OR2F2, DNAH9, PTGER4, LOC441666, FCGBP, WDR19, DNM…
RUNX1	CYB5D1, TCEB1-TMEM70, DTL, GTF2H4, WIBG, BRMS1L, RASD2, TSNAX, FAM86C, CDCA7L, CTSLL2, HTR1D, GREM2, ANAPC1, NUDT3, TCF3, TXNDC13, WFIKKN1, HNF4A, MAPK7, PRSS53, DSCAML1, CYB561, C17ORF75, LOC100216545, LDHB, ENGASE, AIDA, PPA2, PAIP1, BTG4, BCL2L14, PPP1R16A, DLST, SLC30A9, C17ORF76, DUS2L, HUS1, PNMA5, ZBED4, PIM1, PDZD8, CTDSP1, GAJ, C11ORF9, LOC647859, C16ORF35, SLC20A1, UNC119B, MAP3K13, DGK…
JUND	ARHGAP23, GLYCTK, B4GALT5, WFIKKN1, HNF4A, ADSS, SNORD114-5, CYB561, CHCHD5, SERPINB1, BTN3A2, ZC4H2, DLST, C17ORF76, TMEM102, MYO9B, MRP63, ARID3B, RECK, ADAM9, RPL24, VPS52, LCOR, SNORD11, MPP7, AKR1B10, MIR2116, B4GALNT2, ITPRIP, MXD1, CLDN8, TMEM111, HIATL1, FZD2, ETV5, ABCG2, RPLP0, RNASE10, VTI1B, BIRC2, LOC84931, NANOS3, PPBPL1, LOC284788, NLRX1, RAI14, THEM5, MYL12A, ENO1, CD276, METT5D1,…
WT1	CYB5D1, ARHGAP23, RASD2, ADRBK2, B4GALT5, CYGB, DSCAML1, RBMS2, ETFB, LDHB, ATP8B1, XXYLT1, PARVG, GPD1, UGT1A6B, HUS1, FAM136A, STK3, PIM1, IGF2BP2, PTPN9, MMRN2, ARID3B, MNS1, DOLPP1, UBE2T, RPL24, PLXNA2, LONRF1, CLN6, ADAMTS18, PALLD, LCOR, NEDD1, SNTG2, C18ORF54, AIG1, MINK1, ATP2C1, SMEK1, GEMIN8, DUSP22, PCNX, ITPRIP, OPTN, CXCR5, SLC25A53, SMPDL3B, A230108P19RIK, KIFAP3, SRSF9, ARL4C, FAM…
EOMES	WIBG, GREM2, BTAF1, C17ORF75, FLVCR2, C17ORF71, DUS2L, TLCD1, SNAP47, OPTN, ASGR1, NUMB, CNPY3, NMRAL1, SERGEF, KIAA1522, NPM3, MRPS23, ENO1, ZNF384, NTAN1, IRX5, CD276, ANKRD13A, TRAPPC3, PDDC1, RCAN3, PRKAR1A, PLCE1, EFTUD2, DACT1, ATP5G1, ZNF232, PYGL, CENPM, PDLIM1, JPH2, C14ORF43, OLFML1, MDGA2, CDK5R1, DZIP1, ZNF644, ITLN2, C1ORF102, FILIP1L, DUSP14, HN1L, FBXO34, DENND4A, GALNTL4, ADAP2, P…
CTCF	CSF3, P2RY13, HRASLS5, WIBG, HSD17B10, RASD2, KRTAP5-2, HTR1D, F10, B4GALT5, NUDT3, TCF3, ADSS, CYGB, DSCAML1, ING5, CYB561, LOC100216545, LDHB, TIGD3, AIDA, CHCHD5, FLVCR2, SNORD4B, BTG4, GPD1, CCDC85C, PPP1R16A, FAM91A1, C1ORF91, TLCD1, C16ORF81, CCL19, C11ORF9, DHRS4L1, FLJ39609, TMEM102, UNC119B, MMRN2, APLN, C4ORF44, ARID3B, MLL4, LOC440926, UBE2T, DIS3L, PELI3, PLXNA2, SPN, GHRLOS, FLJ45445…
ESR1	ADRBK2, FAM86C, DEFB109, SIRT3, ZNF600, LCOR, KIAA0182, ABCG2, EPS15L1, OSGIN1, XRCC5, LOC643008, BMP7, C9ORF169, EDN1, IRX5, PON1, FLT4, RHOH, PTP4A2, FLJ14768, GPC6, C14ORF43, PRL, TGFA, BCAN, TRERF1, FOS, MED4, GPR65, SPINK5L2, CCDC6, GINS3, LOC340204, DKFZP434A1022, FRAT2, ZNF385, WDR26, CD97, PCSK6, VTCN1, HIPK1, JUNB, FLJ16641, LOC285696, ABCD4, FLJ39739, GRAMD1A, PLEKHB2, RET, ZDHHC16, NDR…
IGF1R	KC6, LCOR, SLCO1C1, TRIM48, PCCB, ZXDA, MMRN1, LOC100101266, PMF1, LOC441666, XYLT1, HTA, PCDH11Y, KCNK12, C8ORF71, MIR663B, MIR1977, UBE2MP1, BEYLA, MIR1826, CSNK2A1P, APOB, PARN, CCT8L2, DUT, BAGE, LOC643955, FOLH1, SNX16, EMILIN3, OR11H12, ROCK1, C21ORF99, H19, CNTNAP2, PID1, PDE4B, TANK, ALG10, ZNF254, ACHE, LOC100133050, FAM86D, FLJ36000, PDZRN4, SHQ1, CDC27, PCBD2, RAMP3, EXOG, MSH3, LOC146…
HOXC9	WIBG, TSNAX, LIPA, CCDC52, RBMS2, CHCHD5, C17ORF71, DLST, DUS2L, ZNF626, HUS1, PTPN9, TMEM102, MAP3K13, CUL9, IFT80, LOC440926, GRM7, GTF2E1, RPL24, PLXNA2, MAB21L2, SNRPD1, DNTTIP2, VPS52, NAT15, ACSL3, ZNF555, HLX, SPOCK2, DIS3L2, RNF8, HIST1H1E, MRPL52, ZNF419, CAT, NAALAD2, PCDHAC1, UBL5, YME1L1, CDKAL1, TPD52L2, CCDC135, PPIL1, ARL6, NFKBIA, DPH5, ATP5J2, SCAND1, ZNF462, SNRPA, ARL2BP, ZNF77…
GATA6	DTL, CSF3, AMY2A, HRASLS5, WIBG, FAM86C, GLYCTK, HTR1D, F10, GREM2, GNPAT, HNF4A, ADSS, TMEM81, SIAE, ING5, ATP8B1, AIDA, C1ORF172, MIR375, BCL2L14, CCDC85C, DLST, ENO2, IL2RA, PDZD8, C1ORF91, TLCD1, C11ORF9, ZCRB1, FLJ39609, MAP3K13, NHLH1, UBE2T, ADAM9, PLXNA2, DNTTIP2, LCOR, NAT15, MPP7, AIG1, SNAR-A8, C20ORF29, SLC25A34, PCNX, ITPRIP, TRIB1, SPRR4, SMPDL3B, HLX, KIFAP3, KIAA0182, ARL4C, AMPD1…
FOXO3	HNF4A, RBMS2, PPA2, PIM1, ARID3B, MIR2116, ITPRIP, EVI2B, DEFA6, MRPL52, CSRP1, POLB, XRCC5, SLC29A3, NMBR, PRKCE, DUSP1, TTC39C, DNASE1L3, GPR19, PLEKHM1, DCTN6, PTEN, RICTOR, LOC100129716, PCCB, TASP1, POM121L12, LDHAL6B, C2ORF83, CCDC58, DUSP14, CACNA1D, SH3BP5L, MIR2276, C10ORF129, ABR, ATR, GPR64, NOBOX, FAM83F, PHYHD1, MIR595, UBL7, SUSD1, MIR1178, MRPS6, HIST1H3E, XYLT1, RBM17, SOS1, MMP17…
JUN	ARHGAP23, CDCA7L, FLJ42842, LOC389151, GLYCTK, B4GALT5, GREM2, DHX29, HNF4A, CYB561, ATP8B1, SERPINB1, BTN3A2, DLST, C17ORF76, C16ORF35, SLC20A1, BARX1, MYO9B, MRP63, ARID3B, RECK, ADAM9, RPL24, MAB21L2, SNRPD1, VPS52, ADAMTS18, PALLD, SNORD11, MPP7, AKR1B10, DGKQ, MIR2116, ARNTL, B4GALNT2, SMEK1, ITPRIP, TRIB1, OPTN, ABLIM2, GDF1, MXD1, FLJ46210, CLDN8, FLJ45530, KIFAP3, TMEM111, HIATL1, FZD2, C…
HTT	BAG2, ENPP3, BTG4, ATP2C1, SPOCK2, TTR, CYP2C55, RWDD3, OLFR373, CSPG5, SPRRL10, EPB41L3, TAS2R143, OLFR270, EP400, BOK, OLFR689, OLFR1406, IBSP, RNF19, ERAL1, CLU, OLFR1433, SHMT1, LOC432534, OLFR215, MAG, GNPDA2, PRLPC3, NACA, OPN5, OLFR780, ASB14, THRAP4, SNED1, OLFR770, OLFR1426, OSTN, CHCHD1, PLIG, BICD2, GSPT1, ASB8, OLFR726, EPN3, FRAT1, TBXA2R, OLFR705, HSD3B1, DTNA, JUNB, KBTBD4, APLP2, …
PCGF4	DTL, HTR1D, GREM2, ADSS, AIDA, C1ORF172, LOC1720, FAM136A, C1ORF91, FLJ39609, C4ORF44, LOC440926, UBE2T, PLXNA2, GALNT3, DNTTIP2, SNTG2, C2ORF50, SLC25A34, SPRR4, SMPDL3B, HLX, KIFAP3, GYPC, KNCN, KIAA1383, LPHN2, KHDRBS1, GALNT14, FH, LOC84931, RWDD3, KIAA1522, TLR5, RGS2, MAD2L2, DNAH14, BEST4, THEM5, C1ORF213, ENO1, MIR921, KCNT2, PRMT6, TRAPPC3, PHC2, PRKCE, TMEM39B, PTGER3, DPH5, DNASE1L3, P…
CJUN	WFIKKN1, HNF4A, LOC100216545, PARVG, FAM91A1, STK3, PIM1, PDZD8, MYO9B, IFT80, LOC440926, CXADR, RECK, ADAM9, LONRF1, GHRLOS, LCOR, IFLTD1, AKR1B10, C20ORF29, PCNX, TRIB1, TMEM111, C5, FAM176A, GYPC, MAMDC2, MIR2052, KIAA1383, CYSLTR2, LOC84931, SLC13A4, SLC29A3, HEBP1, MRPS23, ENO1, CDK18, KCNT2, DUSP1, NFKBIA, FOLR4, KCNIP1, MIR574, PTP4A2, MAP4K4, STK17A, ZNF462, GPR19, METTL4, APBB1IP, MKRN9P…
EWS-FLI1	BRMS1L, ETFB, FLVCR2, STK3, PALLD, NEDD1, FZD2, COX6A1, DNAH14, PRMT6, DNASE1L3, PVRL2, RGS16, TM4SF19, LOC100379224, LPIN1, FGF9, FAM46A, MDGA2, SELPLG, COL27A1, MIR944, KLF10, C13ORF37, MED4, FBXO16, SLC26A4, THAP5, EFHA2, PHYHD1, PPAPDC1B, CCDC50, LOC728723, VSTM1, FLJ40434, DNM1, SNHG6, MDGA1, NEK5, GPIHBP1, NIT1, HDAC9, ABCD4, AQP8, BEND6, UROC1, C8ORF75, SPATC1, MICALL1, NDRG1, SLC9A3R1, SN…
LXR	CSF3, ARHGAP23, CYB561, HLA-DQB2, ENGASE, SNORD4B, CCR1, CTDSP1, SLURP1, FAM18A, C11ORF9, FLJ39609, DGKZ, BARX1, C4ORF44, VAX2, PELI3, LONRF1, SSPO, SPN, FABP2, NAT15, C2ORF50, SLC25A34, ITPRIP, TRIB1, CXCR5, C6ORF130, ARL4C, DEFA6, KNCN, SLBP, CNPY3, AMN, FH, OSGIN1, NOS2, LOC84931, MUC4, EIF2B5, KIAA1522, WNT10A, GRINA, TMEM145, MIR1207, NAT8L, THEM5, ENO1, CDK18, PRMT6, IRX5, PPARGC1B, C1ORF22…
FOXM1	DTL, WIBG, TMEM120A, BRMS1L, GREM2, TCF3, C17ORF75, LOC100216545, SIRT3, CCDC85C, FAM91A1, STK3, PIM1, FLJ39609, TMEM102, MIR5087, MRP63, IFT80, CLEC18B, ARID3B, C14ORF184, COPS6, LOC440926, CXADR, UBE2T, C10ORF111, PLXNA2, MAB21L2, GALNT3, C14ORF50, FABP2, ADAMTS18, LOC100288797, LCOR, MPP7, IFLTD1, ARNTL, MIR99A, ACSL3, SMEK1, TRIM36, TRIB1, OPTN, HLX, LOC100310782, KIFAP3, TMEM111, KIAA0182, H…
CDX2	TMEM120A, RASD2, FAM86C, CC2D2A, HNF4A, CYGB, DSCAML1, CYB561, ATP8B1, CHCHD5, BTN3A2, CCDC85C, DLST, PIM1, PDZD8, C14ORF50, LCOR, SDS, AKR1B10, SMEK1, TRIM36, TRIB1, ABLIM2, ERAP1, RNF8, CPM, C5, RABGAP1, KCNJ5, KIAA1383, SH3MD1, LPHN2, GALNT14, POLB, BIRC2, CEP72, LOC284788, NR3C2, KLF15, SREBF1, VPS13C, TMEM41A, ALDH18A1, NMBR, HEBP1, CDKAL1, RAI14, BEGAIN, EDN1, PPARGC1B, HAND2, SLC17A3, DUSP…
TCF12/HEB	RASD2, ANAPC1, DSCAML1, SERPINB1, BTN3A2, LOC1720, PTPN9, FLJ39609, DGKZ, BARX1, MMRN2, SNORD109B, C4ORF44, MNS1, C14ORF184, GTF2E1, FTSJD2, NEDD1, SNTG2, ZNF555, PCNX, HLX, CLDN8, HIATL1, DIS3L2, RNF8, FZD2, EPS15L1, KIAA1383, KHDRBS1, FBXW7, FH, MUC4, FOXJ1, KLF15, SREBF1, BMP7, IRF6, TMEM41A, MIR1207, DNAH14, DMRT3, BEGAIN, SNTA1, C6ORF125, HAND2, FLT4, TDRD12, DUSP1, BOK, NLRP4, IQCF2, DPH5, …
FOXP3	CYB5D1, GTF2H4, WIBG, TSNAX, DHX29, RBMS2, AIDA, C17ORF71, DLST, DUS2L, HUS1, IL2RA, CTDSP1, TMX4, RPL24, SNAP47, ITPRIP, RANBP9, RPLP0, CWC27, NR3C2, VPS13C, TMEM41A, ALDH18A1, MAD2L2, CDKAL1, TXNDC9, MRPS23, MYL12A, METT5D1, ANKRD13A, PRKCE, NDUFS3, SSBP1, DDX28, C2ORF61, IFT20, RPL12, PRKAR1A, ZNF416, SYMPK, ARL2BP, EFTUD2, SCP2, LOC100130633, CENPM, FGF9, DOM3Z, PFDN4, DCTN6, PTEN, STIP1, C3O…
CBX2	DTL, HTR1D, GREM2, GNPAT, ADSS, AIDA, C1ORF172, ACMSD, LOC1720, FLJ39609, SLC20A1, LOC440926, UBE2T, PLXNA2, SNTG2, C2ORF50, SLC25A34, SPRR4, SMPDL3B, HLX, KIFAP3, FAM176A, GYPC, ETV5, ABCG2, KNCN, KIAA1383, SLC6A11, LPHN2, KHDRBS1, GALNT14, FH, LOC84931, RWDD3, KIAA1522, TLR5, RGS2, MAD2L2, DNAH14, BEST4, THEM5, C1ORF213, ENO1, MIR921, KCNT2, PRMT6, TRAPPC3, PHC2, PRKCE, TMEM39B, PTGER3, DPH5, E…
P68	CYB5D1, WIBG, FAM86C, LIPA, WFIKKN1, HNF4A, PRSS53, ENGASE, TIGD3, MIR375, BTN3A2, PPP1R16A, PDZD8, IGF2BP2, PTPN9, FLJ39609, MAP3K13, MYO9B, UBE2T, DIS3L, PELI3, LOC100288797, LCOR, MIR99A, CCDC78, APOC3, LOC100310782, TMEM111, KIAA0182, ASGR1, CNTD2, HIST1H1E, IFT88, FSD1, RFX1, HIST2H2BE, RNASE10, KHDRBS1, SUV39H2, CEP72, LOC643008, KIAA1522, WNT10A, GRINA, MYL12A, CD276, C6ORF125, FCGR2C, HSP…
E2F7	DTL, PIM1, SLBP, CENPM, RAD54L, INTS7, NOLC1, RBL1, SFRS1, DUT, H2AFV, E2F3, CDC25A, POLA1, ATAD2, PRKDC, MCM7, CDCA7, GBA, CDC6, RNF160, CASP8AP2, AP4, ESYT1, PCNA, E2F2, MCM3, POLD3, ZNF687, MSH6, BRCA1, MSH2, RECQL, MCM4, MCM6, GOLT1B, FANCD2, NBR2, PDS5A, SLC1A5, FANCI, CIDECP, RIF1, HCN3, MCM5, GBAP,
STAT1	EAR10, TSGA14, P2RY13, HRASLS5, NEUROG2, CDCA7L, MYO5A, CC2D2A, SIX6OS1, BCL2L14, DUS2L, ZBED4, IL2RA, PDZD8, CTDSP1, FPR-RS4, MAP3K13, PPIP5K1, VMN1R4, NHLH1, RSPH4A, GRM7, PLXNA2, LOC100288797, SDS, 2810422O20RIK, MXD1, OLFR138, OLFR798, SPOCK2, RNF8, AMPD1, 1190005F20RIK, KCNMB4, RNASE10, SLBP, KHDRBS1, FH, FOXJ1, PCX, KLF15, VPS13C, OLFR502, TLR5, ALDH18A1, ZFP13, PPM1E, 1700016C15RIK, NPM3, …
CIITA	PARVG, SSC5D, DOLPP1, AP1S2, VPS52, SLC25A53, MRPL52, SUV39H2, MXD4, LINC01410, ENO1, C22ORF34, ANKRD13A, ATP5J2, METTL4, RGPD1, PSMB5, HLA-DPA1, CENPL, RNF169, FOS, LOC644189, SLC39A9, DENND4A, SH3BP5L, C7ORF25, MYLK, CSDE1, ISCU, CAMLG, LOC730183, PTBP1, EIF4G2, SRRM2, DLGAP1, SDF4, CEP63, MIR663B, IPO8, CASD1, GANAB, TBC1D14, ZNF484, ZNF157, RNF24, KIF15, SBK2, INSIG1, LOC101928068, MEMO1, RPA…
PHF8	CYB5D1, DTL, AMY2A, NEUROG2, RASD2, FAM86C, CTSLL2, HTR1D, GREM2, WFIKKN1, HNF4A, PRSS53, SIRT3, ENGASE, C1ORF172, PAIP1, PPP1R16A, SSC5D, PIM1, PDZD8, C1ORF91, SLURP1, LOC647859, FLJ39609, MAP3K13, MYO9B, MMRN2, LOC440926, ZSCAN18, UBE2T, PLXNA2, DNTTIP2, PALLD, LCOR, MPP7, ARNTL, PRAMEF7, ZNF555, SLC25A34, ZNF433, SPRR4, SMPDL3B, HLX, KIFAP3, ASGR1, C14ORF166B, RNF8, NELL1, RANBP9, FAM176A, RFX…
SMAD3	DTL, AY316302, C20ORF103, BRMS1L, KC6, BC039493, RASD2, FAM86C, CDCA7L, HTR1D, B4GALT5, ANAPC1, NUDT3, HNF4A, PRSS53, DSCAML1, BTAF1, ETFB, ENGASE, BCL2L14, FLJ43505, LOC1720, PPP1R16A, DKFZP666K117, DUS2L, RDHE2, AK096792, PIM1, TLCD1, C11ORF9, PTPN9, SLC20A1, AK311218, MAP3K13, DGKZ, CDC14C, MYO9B, QARS, MMRN2, IFT80, C4ORF44, ARID3B, AP1S2, FAM184A, UBE2T, DIS3L, ADAM9, RPL24, LOC150381, PLXNA…
PADI4	CYB5D1, HIGD2A, VPS4B, ADRBK2, FAM86C, CCDC52, ADSS, SIAE, AIDA, IFT80, RNF5, AP1S2, VPS52, C18ORF54, PCNX, CXCR5, C6ORF130, FAM13A1, HIST1H1E, DUS4L, HIST2H2BE, SMPD4, XRCC5, SLC13A4, CEP72, BMP7, EIF2B5, C1ORF213, ZNF384, EDN1, KCNT2, ANKRD13A, RPL9, NFKBIA, PRR3, IFT20, CCBL2, C2CD3, METTL4, VEZF1, SNRPA, MOSPD2, SYMPK, ATP5G1, PHF14, DOM3Z, PSMB5, THBS3, LSR, LPIN3, C13ORF30, TRERF1, SYVN1, T…
CTBP2	GREM2, SLC25A17, CCDC85C, CARD17, MIR1538, CDC14C, CXADR, PLXNA2, LCOR, ZNF433, CNTD2, NELL1, GYPC, LPHN2, RWDD3, MUC4, LOC284788, SLCO1C1, DNAH14, ENO1, LOC284900, KCNT2, IRX5, METT5D1, SSBP1, OR56B1, DPH5, GATA3, METTL4, MMEL1, ATP5G1, ZNF232, STAG3L4, GPC6, NECAB1, OLFML1, MDGA2, CDK5R1, ZNF644, TRIM48, EIF2AK3, CXCL12, POM121L12, FAM72D, ZXDA, SP4, KCTD3, TIMP3, ZDHHC21, TP53TG3, FAM5C, ELTD1…
ERA	CSF3, P2RY13, HRASLS5, NEUROG2, LIPA, F10, B4GALT5, TCF3, WFIKKN1, ATP8B1, PAIP1, BTG4, CCDC85C, C17ORF71, PDZD8, MNS1, NHLH1, WDR59, ALPI, C14ORF50, SPN, PALLD, LCOR, NRM, C2ORF50, ARNTL, SLC25A34, DUSP22, PCNX, ITPRIP, RNASE9, KIAA0182, HOXB13, C14ORF166B, CPM, RANBP9, HYLS1, IFT88, MIR25, AMPD1, C10ORF108, EPS15L1, RPLP0, RNASE10, PCDHGB5, KIAA1383, SLC6A11, ZNF518B, LOC643008, NR3C2, PCDHAC1,…
SMC4	FAM86C, B4GALT5, CYGB, C1ORF172, PAIP1, GPD1, CCDC85C, PPP1R16A, CCR1, SLURP1, FAM18A, IGF2BP2, PTPN9, FLJ39609, MIR1538, QARS, LOC440926, GOLGA2, CLN6, HHLA1, MINK1, ATP2C1, GLYR1, MIR26A1, TRIM36, DUSP22, SPRR4, LOC100310782, UBE2G2, CNTD2, FZD2, SLC6A11, MEGF11, C17ORF60, MUC4, CEP72, BMP7, CSPG5, HEBP1, DMRT3, PPM1E, RAI14, THEM5, NTAN1, ODF4, LOC284749, DUSP1, MIR613, PRCD, RIC3, DUSP7, KDM2…
CTBP1	CDCA7L, LIPA, MIR1538, CDC14C, SNORD109B, GRM7, PLXNA2, LONRF1, LCOR, NEDD1, MAP4K1, CNTD2, NELL1, FZD2, GYPC, LPHN2, AMN, RWDD3, BMP7, MAD2L1, PPM1E, CDKAL1, ENO1, EPB41L3, KCNT2, API5, DPH5, OR4P4, GATA3, APBB1IP, MMEL1, NTF3, STAG3L4, FGF9, ZNF644, BCAN, OR9Q1, CLU, LOC100129716, TRIM48, CEP70, TRYX3, ZNF835, POM121L12, STX17, FAM72D, CEP192, NNMT, ART3, TMEM44, TRIM39, FSCB, C2ORF83, ADAMTS5,…
EST1	CYB5D1, TCEB1-TMEM70, GTF2H4, WIBG, HIGD2A, ACA7B, TMEM59-C1ORF83, ERH-SLC39A9, TMEM102, C6ORF130, ACA21, PSMD10, MRPL52, ATPBD3, RP11-311P8.3, RPS16-SUPT5H, YME1L1, MAD2L1, ZNF384, NTAN1, QTRTD1, RPL9, PPIL1, ARL6, FKSG14, DDX28, VPS45A, PRR3, IFT20, FLJ38288, SNRPA, TAF9-RAD17, PPT2, WDR12, MGC71993, MTR, FLJ25976, PSMB5, ERAL1, ACA26, MAP3K7, WDR51B, SYVN1, RAB30, SLC39A9, ZNF294, TSSC1-TTC15,…
SOX11	CYB5D1, TSGA14, KIAA1729, HNF4A, MYO9B, IFT80, ARID3B, LOC285148, DKFZP779O175, NOL1, IRF2, ZNF555, HLRC1, HOXB13, C14ORF166B, RANBP9, ABCG2, KIAA1383, SUV39H2, FOXJ1, FLJ45187, THEM5, EIF3S9, GATA3, IFT20, ATP5J2, HOXB7, STIM2, FLJ14768, PDXP, PPT2, PALM2, NFKBIE, STIP1, CSNK2B, COL27A1, EIF2AK2, LOC642431, PAPSS2, KLF10, CTNNA1, C12ORF62, RAB30, PFKM, FLJ30707, PRO1073, MLLT11, SCARB2, UPB1, IL…
BCOR	HSD17B10, FAM86C, B4GALT5, TLR7, WFIKKN1, HNF4A, PRSS53, ETFB, MIR375, SERPINB1, PAIP1, BTN3A2, PPP1R16A, SSC5D, PIM1, SLURP1, CCL19, IGF2BP2, FLJ39609, MAP3K13, DOLPP1, CLN6, LOC100288797, SNAR-A8, MIR99A, MIR26A1, SMEK1, DUSP22, ITPRIP, HLX, LOC100310782, ASGR1, HIST1H1E, IFT88, FAM176A, HIST2H2BE, KHDRBS1, AMN, CEP72, LOC643008, MXD4, KIAA1522, TMEM41A, PPM1E, MYL12A, FCGR2C, HSPA4, PPIL1, DUS…
BRD4	WIBG, KC6, HIGD2A, GREM2, XXYLT1, FAM214B, PDZD8, PTPN9, MYO9B, SNORD45C, FAM184A, UBE2T, GTF2E1, C10ORF111, PLXNA2, PALLD, AIG1, ACSL3, DIS3L2, ARL4C, CPM, FAM176A, MIR4708, ETV5, MRPL52, ABCG2, NUMB, CWC27, CSRP1, LPHN2, FBXW7, CYSLTR2, SCG5, LOC84931, MIR3153, VPS13C, BMP7, NMBR, SNORD111, CDKAL1, TXNDC9, RAI14, ENO1, CD276, SNORA58, HAND2, PRKCE, HSPA4, TGFBR1, NFKBIA, MTSS1L, DPH5, ITPKC, PR…
OCT1	HRASLS5, FAM86C, HTR1D, NUDT3, HNF4A, DSCAML1, PPA2, ACMSD, BTN3A2, BCL2L14, SLC30A9, PIM1, ZNF600, VNN3, MIR1538, MYO9B, TMEM218, DOLPP1, TMX4, SNTG2, AKR1B10, ATP2C1, MIR26A1, ITPRIP, TRIB1, ZNF433, SMPDL3B, UBE2G2, HIATL1, RNF8, HIST1H1E, C5, FAM176A, USO1, DUS4L, RABGAP1, MIR2052, KIAA1383, CYSLTR2, ZNF518B, BMP7, SERGEF, TMEM41A, CDKAL1, ENO1, LOC284900, PPARGC1B, CCNB2, LOC284749, PRKCE, HS…
CBP	TSGA14, HRASLS5, WIBG, FAM86C, LIPA, CTSLL2, DSCAML1, BTAF1, SIRT3, BTG4, DLST, FAM91A1, IL2RA, PDZD8, ZNF600, C11ORF9, DGKZ, TMEM218, MMRN2, ARID3B, C10ORF111, MAB21L2, GALNT3, LCOR, NEDD1, MPP7, AKR1B10, MIR2116, ARNTL, PRAMEF7, ITPRIP, OPTN, CXCR5, ABLIM2, ZNF43, SPOCK2, NELL1, EVI2B, HYLS1, C5, FSD1, C10ORF108, ALDH1L2, CREBBP, ABCG2, COX6A1, KCNMB4, RUFY2, RPLP0, CAT, FBXW7, CYP2C18, CYSLTR2…
TP63	CYB5D1, CSF3, TSGA14, GTF2H4, WIBG, ARHGAP23, NEUROG2, BRMS1L, RASD2, HIGD2A, VPS4B, ADRBK2, FAM86C, CDCA7L, GLYCTK, MYO5A, HTR1D, CC2D2A, HNF4A, ADSS, ING5, CYB561, SLC25A17, OR7E37P, CHCHD5, PARVG, FLVCR2, BCL2L14, CCDC85C, FLJ42392, FAM136A, CCR1, STK3, PDZD8, CTDSP1, C16ORF81, C11ORF9, PTPN9, SLC20A1, TMEM102, HCG26, MAP3K13, CUL9, CDC14C, BARX1, TMEM218, MMRN2, CLEC18B, APLN, ARID3B, DOLPP1,…
E2A	BRMS1L, CDCA7L, B4GALT5, TCF3, GNPAT, ING5, LOC100216545, SERPINB1, BTN3A2, PIM1, TLCD1, SLURP1, C11ORF9, SLC20A1, ARID3B, IGLL1, LCOR, IRF2, MIR1228, CCDC78, DUSP22, TRIB1, CXCR5, ABLIM2, LOC100310782, KIAA0182, RNF8, SERF2, RFX1, CREBBP, DUS4L, COX6A1, LOC100128675, MAMDC2, TTR, RPLP0, LOC729678, KIAA1383, KHDRBS1, AMN, SERPINF1, TM2D3, MUC4, KLF15, SREBF1, VPS13C, BMP7, WNT10A, CTDP1, BEST4, M…
SMAD4	CYB5D1, DTL, AY316302, HRASLS5, HSD17B10, TMEM120A, BRMS1L, BC039493, SUV39H1, FAM86C, CDCA7L, HTR1D, NUDT3, HNF4A, DSCAML1, BTAF1, ING5, ETFB, CR604031, LDHB, SIRT3, ENGASE, ATP8B1, PPA2, ACMSD, FLVCR2, GPD1, CCDC85C, CS266567, DKFZP666K117, FAM91A1, DUS2L, PIM1, PDZD8, FAM18A, IGF2BP2, PTPN9, FLJ39609, SLC20A1, AK311218, MAP3K13, DGKZ, DKFZP761F2014, MYO9B, MMRN2, IFT80, AK023666, ARID3B, MNS1,…
PRDM14	KC6, CTSLL2, ANAPC1, HNF4A, DSCAML1, ATP8B1, AIDA, BCL2L14, LOC1720, C14ORF184, CXADR, PLXNA2, FTSJD2, PALLD, TRIB1, SPOCK2, UBE2G2, ARL4C, C10ORF108, EPS15L1, KIAA1383, OR2A14, FBXW7, POLB, MUC4, FOXJ1, NR3C2, VPS13C, BMP7, TMEM41A, SLC29A3, RGS2, DNAH14, PPM1E, CDKAL1, BEGAIN, MRPS23, LOC284900, KCNT2, PRMT6, PLXNA4, TDRD12, DUSP1, API5, TMEM39B, IQCF2, DPH5, PTP4A2, GATA3, STK17A, STIM2, FGD5,…
TOP2B	CDCA7L, MYO5A, GREM2, CCDC52, NUDT3, ATP8B1, CHCHD5, GPD1, PDZD8, FAM18A, SLC20A1, MAP3K13, DGKZ, CUL9, GRM7, LONRF1, GALNT3, FTSJD2, ADAMTS18, PALLD, NAT15, NEDD1, SNTG2, MPP7, DGKQ, MIR26A1, MAP4K1, TRIM36, DUSP22, TRIB1, KIFAP3, MIR1974, KIAA0182, C14ORF166B, RNF8, NELL1, IFT88, ALDH1L2, KCNMB4, SLC6A11, LPHN2, IQCF6, GALNT14, FBXW7, PKHD1, ZNF518B, LOC644165, LOC643008, SREBF1, VPS13C, WNT10A…
SA1	TLX2, ARHGAP23, FAM86C, LIPA, HTR1D, F10, TCF3, HNF4A, ADSS, PRSS53, DSCAML1, BTAF1, TCAP, LOC100216545, SCARNA9, SIRT3, ENGASE, AIDA, PPA2, C1ORF172, CHCHD5, GPD1, ENO2, DUS2L, FAM136A, PIM1, PDZD8, CTDSP1, C16ORF81, C11ORF9, PTPN9, FLJ39609, DGKZ, MMRN2, MRP63, ARID3B, UBE2T, PLXNA2, LOC100130776, SNAP47, SPN, GHRLOS, LCOR, TTLL12, SNAR-A8, C20ORF29, ARNTL, MIR26A1, SLC25A34, CXCR5, SMPDL3B, HL…
TFAP2A	WIBG, ARHGAP23, CRX, VPS4B, TXNDC13, KIAA1443, HNF4A, MAPK7, RBMS2, ETFB, TIGD3, TLCD1, TMEM102, DGKZ, KRTAP3-1, APLN, WDR59, OR3A3, NOL1, ADAMTS18, LGI4, C14ORF168, C20ORF29, TMCO5, PCNX, RNASE9, PSMD10, C14ORF166B, SERF2, RFX1, ALDH1L2, EPS15L1, BRWD1, ZNF419, ZDHHC15, VTI1B, TM2D3, FOXJ1, VPS13C, UBL5, TLR5, HEBP1, VGCNL1, ZNF409, ZNF384, EPB41L3, NTAN1, CD276, DDX28, METRNL, TCEAL4, PPP2R3B, …
EBNA2	TSNAX, GLYCTK, TLR7, WFIKKN1, TMEM81, CYGB, PRSS53, SERPINB1, SNORD4B, SSC5D, FAM18A, MYO9B, MMRN2, DOLPP1, RSPH4A, C10ORF111, SNRPD1, MIR3917, FAM213B, ARNTL, SMEK1, DUSP22, TRIB1, GDF1, ASGR1, FZD2, SNORD105B, SUV39H2, NANOS3, CYP2G1P, FAM184B, IRF6, TMEM41A, LOC390940, C1ORF213, MYL12A, MIR767, PPARGC1B, MIR1193, C2ORF61, IFT20, STK11, CD274, ATP5J2, C2CD3, GPR19, CFLAR, MMEL1, JUN, COL16A1, L…
EBNA1	CSF3, CDCA7L, LIPA, TLR7, TMEM81, ENPP3, RBMS2, OR51B2, ZNF626, PDZD8, TLCD1, SLURP1, CCL19, IGF2BP2, PTPN9, SLC20A1, HCG26, MYO9B, COPS6, LOC150381, MIR489, NAT15, NEDD1, IRF2, C18ORF54, DGKQ, PCNX, ABLIM2, HLX, SPOCK2, NUMB, PCDHGB5, OR2A14, ACAT2, CYSLTR2, SUV39H2, BIRC2, NAALAD2, KLF15, SREBF1, NMBR, FAU, BEGAIN, THEM5, KCNE3, PON1, CD276, TMEM149, LOC284749, PLXNA4, DEFB132, DUSP1, ANKS3, MI…
HOXB7	CSF3, CRX, FAM86C, TCF3, TMEM81, ENPP3, SLC25A17, ENGASE, FAM136A, VAX2, FAM184A, GTF2E1, PLXNA2, ADAMTS18, POLR2D, C20ORF29, B4GALNT2, ACSL3, SMEK1, ZNF43, LOC100310782, C14ORF166B, NELL1, RANBP9, C5, FAM176A, DUS4L, EPS15L1, RABGAP1, RPLP0, ZNF518B, LOC644165, MUC4, LOC284788, BMP7, SLC29A3, UPK3BL, DNAH14, POLE2, KCNE3, KCNT2, SNTA1, C6ORF150, C1ORF229, PLXNA4, HSPA4, RPL9, DUSP1, API5, IGFBPL…
TP53	ARHGAP23, TSNAX, KRTAP5-2, PAIP1, BTG4, FAM91A1, ENO2, ZBED4, FAM18A, IGF2BP2, SIAT4A, DGKZ, MRP63, CLEC18B, ARID3B, LOC440926, RECK, C10ORF111, PLXNA2, SNRPD1, SNAP47, LYPD4, ADAMTS18, PALLD, MPP7, AIG1, AKR1B10, SMEK1, TRIM36, PCNX, OPTN, ACA21, TMEM111, KIAA0182, HOXB13, UBE2G2, NELL1, CPM, MIR578, SNORA52, C5, C6ORF99, CREBBP, COX6A1, MAMDC2, CWC27, CSRP1, SLC6A11, VPS13C, COX5A, BMP7, DMRT3,…
UTX	HRASLS5, ADRBK2, TCF3, LOC100216545, SLC25A17, TIGD3, PAIP1, LOC1720, ZBED4, C1ORF91, CTDSP1, TLCD1, C16ORF81, DHRS4L1, FLJ39609, ARID3B, LOC440926, IGLL1, TMX4, SPN, LOC100288797, AIG1, C20ORF29, CCDC78, ITPRIP, TRIB1, KIAA0182, HIST1H1E, EVI2B, GYPC, LOC606724, KHDRBS1, BIRC2, NANOS3, LOC644165, CTDP1, RGS2, C9ORF169, MRPS23, CCDC135, C1ORF213, ENO1, ZNF384, IRX5, METT5D1, TMEM149, C6ORF150, TR…
SMAD2/3	HSD17B10, BRMS1L, KC6, KRTAP5-2, FAM86C, CDCA7L, ANAPC1, WFIKKN1, HNF4A, PRSS53, DSCAML1, ING5, C17ORF75, SIRT3, SLC25A17, ENGASE, SERPINB1, PAIP1, GPD1, LOC1720, SPINLW1, PPP1R16A, SLC30A9, PIM1, FLJ39609, MAP3K13, CUL9, CDC14C, QARS, TMEM218, MMRN2, AP1S2, LOC285629, FAM184A, UBE2T, GTF2E1, MAB21L2, FTSJD2, VPS52, FABP2, ADAMTS18, LOC100288797, SNTG2, SDS, TTLL12, SNAR-A8, MIR26A1, CCDC78, ZNF5…
BCL6	CYB5D1, SUV39H1, FAM86C, LIPA, GLYCTK, B4GALT5, TLR7, WFIKKN1, HNF4A, MIR136, CYGB, PRSS53, TCAP, ENGASE, TIGD3, CHCHD5, SERPINB1, BTN3A2, PPP1R16A, FAM91A1, C17ORF76, ENO2, SSC5D, PIM1, PDZD8, CCL19, IGF2BP2, SLC20A1, MAP3K13, DGKZ, CUL9, BARX1, MYO9B, TMEM218, MMRN2, APLN, LOC440926, DOLPP1, SNRPD1, FTSJD2, CLN6, LOC100288797, SNORD11, GRIPAP1, SNAR-A8, ATP2C1, MIR26A1, CCDC78, DUSP22, TRIB1, E…
TAF2	KRTAP5-2, ADRBK2, GLYCTK, HNF4A, PRSS53, ETFB, SIRT3, GPD1, CCDC85C, DLST, SLC30A9, PIM1, C1ORF91, DHRS4L1, PPIP5K1, KRTAP3-1, MMRN2, CLEC18B, RECK, FAM184A, UBE2T, C10ORF111, MAB21L2, C14ORF50, PALLD, LGI4, AIG1, MAN1B1, SLC25A34, ERAP1, RNASE9, HLX, PSMD10, SPOCK2, KIAA0182, HOXB13, ASGR1, RLN1, IFT88, RPLP0, LPHN2, KHDRBS1, FBXW7, POLB, MUC4, CEP72, TBX21, NHSL2, FAM184B, SREBF1, UBL5, C9ORF16…
KDM6A	DTL, VPS4B, C17ORF71, SLC30A9, BZFB, VNN3, MRP63, GTF2E1, VPS52, TMEM41A, FAU, CDKAL1, MRPS23, ARD1, POLR3K, GALNS, MAP3K7, NXT2, NDUFA7, SLC39A9, ERCC8, SEC11A, DPM1, BYSL, SLC25A11, BRUNOL6, RNF113A, MFN2, ATP6V1H, ITPA, CEBPZ, INTS7, ZNF576, MRPS34, ZFP95, INVS, SNAPC5, C1ORF124, SEC61B, KBTBD4, NIT1, KIF14, WDR46, DHDDS, CT012, PEPD, CKS1B, BLOC1S1, ATP6V1D, SLC39A7, PLAA, APIP, KIF15, EXO1, …
FOXA2	LIPA, F10, ANAPC1, LOC552891, HNF4A, CYGB, DSCAML1, GALNAC4S-6ST, ETFB, ATP8B1, C1ORF172, BTN3A2, C17ORF76, DUS2L, STK3, PIM1, PDZD8, CTDSP1, VNN3, KRTAP3-1, VAX2, CXADR, FAM184A, PLXNA2, PALLD, POLR2D, LCOR, NEDD1, IRF2, AIG1, C20ORF29, ACSL3, DUSP22, PCNX, TRIB1, OPTN, ABLIM2, SPOCK2, DIS3L2, RNF8, RANBP9, FAM176A, ETV5, ABCG2, EPS15L1, MAMDC2, CSRP1, SLC6A11, CNPY3, ZDHHC15, LPHN2, FBXW7, POLB…
SALL4	CYB5D1, CDCA7L, DUS2L, RDHE2, CCR1, PIM1, VNN3, SLC20A1, MAP3K13, NHLH1, ADAM9, EBF, LONRF1, NOL1, ADAMTS18, POLR2D, ARNTL, SPRR4, GYPC, KIAA0523, RSNL2, RABGAP1, RWDD3, BTBD4, HCA112, SLC29A3, RGS2, NMBR, MAD2L1, EIF3S9, EPB41L3, EDN1, METT5D1, CNBD1, FLJ31818, NFKBIA, DDX28, VPS45A, MAP4K4, CRYGC, STK17A, EFCAB2, FLJ30596, DACT1, RNF19, WDR55, FAM46A, THBS3, OLFML1, PTEN, PRL, CSNK2B, HLA-DPA1,…
KLF4	DTL, C20ORF103, HRASLS5, ARHGAP23, TMEM120A, HIGD2A, LIPA, HTR1D, NUDT3, ADSS, LDHB, ENGASE, ATP8B1, MIR375, GPD1, CCDC85C, SLC30A9, GPR75, PDZD8, ZNF600, DGKZ, MYO9B, C4ORF44, MLL4, LOC440926, UBE2T, DIS3L, LCOR, TEX11, NEDD1, SNTG2, IRF2, MPP7, MAP4K1, TRIM36, ITPRIP, OPTN, SMPDL3B, SPOCK2, UBE2G2, ASGR1, ARL4C, NELL1, HYLS1, ETV5, C10ORF108, USO1, CREBBP, NUMB, EPS15L1, HIST2H2BE, BRWD1, RABGA…
FOXP1	CYB5D1, TLX2, LOC100289187, GTF2H4, NEUROG2, B4GALT5, NUDT3, NEDD8-MDP1, HNF4A, ENPP3, CYGB, BTAF1, AIDA, C1ORF172, GPD1, C17ORF71, ENO2, FAM136A, PIM1, CTDSP1, TLCD1, SLURP1, PTPN9, TMEM102, DGKZ, CUL9, MMRN2, CLEC18B, ARID3B, COPS6, RNF5, ADAM9, RPL24, WDR59, SNRPD1, LONRF1, C14ORF50, FTSJD2, NAT15, CPT1B, NRM, C18ORF54, TTLL12, C2ORF50, C20ORF29, MAN1B1, CCDC78, GEMIN8, PCNX, TRIB1, ABLIM2, AP…
FOXA1	DTL, TSGA14, P2RY13, ARHGAP23, BRMS1L, APPL1, VPS4B, ADRBK2, FAM86C, CDCA7L, LIPA, GLYCTK, B4GALT5, GREM2, DHX29, ANAPC1, NUDT3, TLR7, GNPAT, PAR1, ADSS, CYGB, ING5, CYB561, LOC100216545, SIRT3, OR51B2, ATP8B1, OR7E37P, AIDA, C1ORF172, CHCHD5, ACMSD, MIR375, BTG4, BCL2L14, CCDC85C, C17ORF71, SLC30A9, ZBED4, IL2RA, SSC5D, PIM1, TLCD1, ZNF600, ZCRB1, VNN3, FLJ39609, SLC20A1, MIR1538, MAP3K13, DGKZ,…
XRN2	HIGD2A, GREM2, C17ORF76, FLJ39609, IFT80, DOLPP1, RNF5, UBE2T, RPL24, DNTTIP2, VPS52, TMEM111, SERF2, RFX1, RPLP0, KHDRBS1, FH, SERPINF1, GRINA, RGS2, UPK3BL, BEST4, FAU, TXNDC9, POLR2C, HSPA4, RPL9, DUSP1, API5, EDC4, NDUFS3, SSBP1, IQCF2, G3BP1, PVRL2, RPL12, C2CD3, RGS16, PDXP, JUN, RAVER1, LPIN1, WDR55, THBS3, STIP1, MAP3K7, CEP70, EIF2AK3, HES5, CDK12, ALDH16A1, KLF10, NDUFA7, STX5, CES2, KI…
P53	CYB5D1, C20ORF103, GTF2H4, WIBG, NEUROG2, BRMS1L, CDCA7L, LIPA, WFIKKN1, HNF4A, CYGB, DSCAML1, RBMS2, TCAP, ENGASE, C1ORF172, MIR375, ZC4H2, SPINLW1, C17ORF71, SLC30A9, ENO2, FAM18A, C11ORF9, IGF2BP2, DHRS4L1, VNN3, DGKZ, CUL9, C14ORF184, AP1S2, UBE2T, GRM7, TEX11, NEDD1, IFLTD1, SDS, C18ORF54, AIG1, HHLA1, ATP2C1, MIR1228, SMEK1, TRIB1, ABLIM2, KIFAP3, HOXB13, ASGR1, RNF8, HIST1H1E, SNORA52, CRE…
CLOCK	CYGB, TCAP, SLC25A17, PIM1, ARNTL, DUSP19, FBXW7, IRF6, RGS2, TPD52L2, SNTA1, PPARGC1B, DUSP1, NFKBIA, PTGER3, ELN, LPIN1, DNAJB9, MAP3K6, CLU, CCT5, CXCL12, DYNLL1, FOS, PCBP2, TIMP3, RBM3, DIO2, CCNG2, SF1, PSMD11, VCL, NCL, AKT1, ACSL5, BICD2, INTS6, AQR, PDIA4, HMGB3, PER3, PLA2G7, BHLHB2, SLC2A4, TOMM20, SMAD6, ATP6V1D, ADAMTSL4, STK24, SLC9A3R1, CLIP1, CCT3, DNAJB1, HSP90AA1, ZIM2, ERBB3, C…
ELK3	CSF3, ARHGAP23, NEUROG2, TCF3, ING5, CYB561, LOC100216545, SSC5D, PIM1, PDZD8, C1ORF91, CTDSP1, SLURP1, DGKZ, BARX1, MYO9B, MMRN2, MLL4, LOC440926, PLXNA2, LOC100130776, SSPO, NEDD1, DGKQ, ATP2C1, ITPRIP, TRIB1, GDF1, HLX, HOXB13, GYPC, KCNMB4, RUFY2, CSRP1, KHDRBS1, FH, OSGIN1, PRICKLE3, SREBF1, ALDH18A1, C9ORF169, C1ORF213, ENO1, PRMT6, IRX5, METT5D1, C1ORF229, PHC2, PDDC1, DUSP1, BOK, NFKBIA, …
BP1	IL2RA, MMP27, CBR1, VEGFA, LGALS13, LSM7, CASQ1, OR1A1, HPSE2, TAC3, ADAM21, PTPRE, CSF2RB, SELE, LAPTM5, ITGA9, HTR1B, CCL4,
RAC3	HSD17B10, SUV39H1, ADRBK2, FAM86C, HTR1D, BAG2, ETFB, C1ORF172, CHCHD5, SERPINB1, C17ORF71, IGF2BP2, SLC20A1, HCG26, MAP3K13, MYO9B, COPS6, NHLH1, UBE2T, ALPI, C18ORF54, MAN1B1, SMEK1, TRIB1, ABLIM2, SMPDL3B, LOC100310782, MIR578, SNORA52, AMPD1, CREBBP, RNASE10, SLBP, SLC6A11, VTI1B, PKHD1, FH, CYSLTR2, SCG5, C17ORF60, KLF15, UBL5, YME1L1, PPM1E, FAU, MRPS23, NTAN1, CD276, FCGR2C, PLXNA4, HSPA4,…
NANOG	CSF3, SGKL, C20ORF103, WIBG, VPS4B, ADRBK2, FAM86C, BAG2, GREM2, LOC728024, TCF3, WFIKKN1, FKSG24, SIAE, MAPK7, ENPP3, ING5, LOC100216545, ETFB, SLC25A17, ENGASE, OR7E37P, CHCHD5, MIR375, PARVG, BTG4, DLST, SLC30A9, STAF65GAMMA, PIM1, IGF2BP2, ZCRB1, DHRS4L1, MIR1538, MAP3K13, DGKZ, MYO9B, QARS, KRTAP3-1, MMRN2, ARID3B, RNF5, AP1S2, IGLL1, CXADR, RECK, UBE2T, ADAM9, GTF2E1, RPL24, PLXNA2, MAB21L2…
SPI1	DTL, P2RY13, GTF2H4, WIBG, APPL1, SUV39H1, HIGD2A, VPS4B, ADRBK2, FAM86C, GLYCTK, MYO5A, NUDT3, CC2D2A, TLR7, HNF4A, ADSS, SIAE, LDHB, SLC25A17, TIGD3, XXYLT1, MIR3154, PPA2, CHCHD5, LOC100129961, PARVG, SERPINB1, FLVCR2, BCL2L14, SLC30A9, ZNF626, MSANTD2, CCR1, TMEM102, MAP3K13, DGKZ, MYO9B, MMRN2, ARID3B, DOLPP1, AP1S2, RSPH4A, DIS3L, GOLGA2, PELI3, PLXNA2, GALNT3, SPN, FTSJD2, DNTTIP2, VPS52, …
FOXH1	TSGA14, C20ORF103, FAM86C, BAG2, LOC728024, TMEM81, ETFB, SLC25A17, OR51B2, FLVCR2, ZC4H2, PPP1R16A, CARD17, SLC30A9, FAM136A, PIM1, FAM18A, C11ORF9, FLJ39609, MAP3K13, DGKZ, CUL9, BARX1, MMRN2, SNORD109B, CLEC18B, C4ORF44, COPS6, NHLH1, AP1S2, RECK, FAM184A, UBE2T, DIS3L, TMX4, GRM7, SPN, FTSJD2, DNTTIP2, CLN6, FLJ45445, ADAMTS18, NEDD1, TTLL12, HHLA1, MINK1, C20ORF29, MIR26A1, SMEK1, ZNF555, TR…
NFYA	DTL, AMY2A, FAM86C, CTSLL2, HTR1D, GREM2, DSCAML1, BTAF1, C1ORF172, BCL2L14, PDZD8, FLJ39609, MMRN2, LOC440926, UBE2T, PLXNA2, LCOR, MPP7, ARNTL, SLC25A34, SMPDL3B, HLX, KIFAP3, C10ORF108, KIAA1383, LPHN2, KHDRBS1, FH, RWDD3, KIAA1522, TLR5, SLC29A3, ALDH18A1, RGS2, MAD2L2, DNAH14, C1ORF213, ENO1, MIR921, KCNT2, PRMT6, METT5D1, TRAPPC3, PHC2, TMEM39B, PTGER3, FOLR4, DPH5, PTP4A2, RCAN3, GATA3, LR…
EGR1	CSF3, GTF2H4, WIBG, NEUROG2, CRX, GLYCTK, KIAA1729, B4GALT5, NUDT3, TCF3, TXNDC13, WFIKKN1, MTM, DKFZP564O0823, HNF4A, FKSG24, SIAE, CYGB, DSCAML1, ING5, CYB561, C17ORF75, GALNAC4S-6ST, PWWP2, PPIP9, ETFB, SIRT3, TIGD3, NDRG2, SERPINB1, BCL2L14, PPP1R16A, C16ORF33, C17ORF76, ENO2, DUS2L, ZBED4, STK3, PIM1, TLCD1, C11ORF9, C16ORF35, IGF2BP2, TMEM102, DGKZ, ABHD7, BARX1, MYO9B, ARID3B, MLL4, VAX2, …
PIAS1	ADRBK2, C17ORF75, ACMSD, CDC14C, LOC285629, GRM7, C14ORF50, PALLD, AKR1B10, ARNTL, ACSL3, TRIB1, CLDN8, MIR2052, PKHD1, NOS2, LOC284788, FOXJ1, NR3C2, VPS13C, SLCO1C1, CDKAL1, PRMT6, LOC284749, HSPA4, RHOH, MIR613, DNASE1L3, GATA3, MIR549, ZNF462, JUN, FBXL7, GRID2, STAG3L4, PRL, MAP3K7, TMX3, MIR944, POM121L12, IFNGR2, NNMT, AMN1, ADAMTS5, MLL2, ELTD1, C15ORF53, C21ORF131, PCDH9, HMGN4, ME3, NWD…
CTNNB1	DTL, FLJ00322, RASD2, FAM86C, B4GALT5, ETFB, CHCHD5, ENO2, STK3, PIM1, CUL9, FLJ35767, GRM7, ADAM9, PALLD, MPP7, MINK1, ARNTL, MAN1B1, CCDC78, TRIB1, ABLIM2, C6ORF130, DQ571461, RNF8, CNTD2, DEFA6, C5, C10ORF108, CREBBP, MAMDC2, AMN, PKHD1, XRCC5, MUC4, BMP7, FAU, CDKAL1, ZNF409, CNBD1, TRAPPC3, PRKCE, PLXNA4, PPIL1, PDDC1, ATP4B, LOC441257, NLRP4, PTP4A2, METRNL, IFT20, ZNF462, C7ORF49, GPR123, …
MYC	DTL, TSGA14, C20ORF103, GTF2H4, LOC668782, BRMS1L, OLFR1371, HIGD2A, B4GALT5, CCDC52, ANAPC1, A230079K17RIK, DKFZP779L1558, NUDT3, TCF3, TXNDC13, PAR1, CYGB, PRSS53, V1RB7, D11ERTD18E, ETFB, AC132872.4, SLC25A17, OR51B2, TIGD3, CHCHD5, OAS1F, MIR375, LOC665978, LOC667373, FLJ43505, SPINLW1, ENO2, UGT1A6B, HUS1, RDHE2, V1RC29, ZBED4, PDZD8, C1ORF91, CTDSP1, TLCD1, ZCRB1, PTPN9, SLC20A1, MAP3K13, R…
CUX1	SGKL, AMY2A, C20ORF103, SUV39H1, MGC57341, DKFZP434G118, DKFZP564O0823, KIAA1443, HNF4A, ADSS, TA-LRRP, FLJ34690, SPINLW1, DLST, MGC21518, ENO2, IL2RA, DGKZ, APLN, MNS1, DOLPP1, PAP, GOLGA2, ADAM9, FLJ13273, TNFRSF6, C14ORF50, SPN, VPS52, NOL1, CLN6, CPT1B, C14ORF168, NRM, AIG1, HHLA1, FALZ, FLJ38716, DUSP22, KIFAP3, MGC9651, CLONE25003, EVI2B, FLJ12598, FCER2, DUSP19, LOC200008, MGC10526, VTI1B,…
PKCTHETA	LOC100216545, CCR1, SPANXN1, TRIB1, MXD1, SPRR4, HYLS1, HIST2H2BE, KHDRBS1, XRCC5, SREBF1, RGS2, EDN1, KCNT2, PRMT6, RHOH, MIR613, STK11, JUN, FBXL7, PFDN4, LSR, STIP1, FAM20C, KLF10, MED4, CPSF3L, FLYWCH1, FAM5C, ELTD1, FAM19A2, USH2A, CD200R1L, LOC285194, MLL, TFAP2A, RCBTB2, NAIF1, HNRNPL, EPHB3, FLJ39739, MAP2K7, SYNJ2, CC2D1B, SYT3, SLC2A11, SNORD60, PPP2CA, KCNN1, EFNB2, SUMF2, GTF2A1, MRPL…
GBX2	LOC100128714, PCNX, NELL1, CDKAL1, CNBD1, PLXNA4, LDB2, LOC730234, RGPD1, MDGA2, TGFA, GALNTL4, GUSBL1, USH2A, MYLK, VCL, DPY19L2P2, PRKAR2B, XYLT1, ABCC3, NLGN1, LOC100129561, LOC348808, CTGLF10P, LOC729669, NNT, SNAP25, LOC644496, PARD3B, C11ORF80, C14ORF38, LOC153469, FAM55A, ACSL1, BICC1, P4HA1, LOC646870, NCOA2, LOC728297, CCNY, OR5H1, JAKMIP2, SYT14, DDHD1, CCBE1, UBR4, GRIK3, MUC16, FLJ462…
BCAT	LDHB, MIR99A, MIR26A1, DUSP22, ARL4C, ETV5, KIAA1383, EDN1, PON1, LOC284749, FCGR2C, PRKCE, DNASE1L3, MIR574, FUT9, MKRN9P, ANO8, ZNF835, FAM72D, GCET2, IQCD, FAM5C, BMPR2, MAP1D, NARFL, TANC2, ODZ1, ZSCAN5A, LOC285194, DLX3, GLCE, WSCD2, MIR1257, ACSL5, LOC441666, MAGEF1, PDE3A, GRIN2B, MDGA1, TMPRSS11B, ZNF137, ISL1, EIF4G2, PLB1, C9ORF117, KIAA1486, JUNB, GPR109A, MIR622, HRNR, IPO8, TATDN1, P…
KDM2B	CYB5D1, TSGA14, ARHGAP23, NEUROG2, TMEM120A, BRMS1L, APPL1, KRTAP5-2, MYO5A, HTR1D, BAG2, ANAPC1, TBC1D30, TCF3, WFIKKN1, ADSS, CYGB, RBMS2, BTAF1, CYB561, LOC100216545, 1700049L16RIK, ENGASE, TIGD3, ATP8B1, AIDA, C1ORF172, GM8773, PARVG, BCL2L14, CCDC85C, DLST, C17ORF76, ENO2, HUS1, FAM136A, ZBED4, IL2RA, SSC5D, STK3, PIM1, PDZD8, CTDSP1, TLCD1, SLURP1, C11ORF9, IGF2BP2, ZCRB1, FLJ39609, SLC20A1…
ETV1	DTL, AMY2A, HTR1D, GREM2, ADSS, C1ORF172, LOC1720, FAM136A, C1ORF91, FLJ39609, C4ORF44, UBE2T, GRM7, PLXNA2, GALNT3, DNTTIP2, SNTG2, C2ORF50, PRAMEF7, SLC25A34, SMPDL3B, HLX, KIFAP3, ARL4C, FAM176A, KNCN, KIAA1383, LPHN2, KHDRBS1, GALNT14, FH, LOC84931, RWDD3, XRCC5, KIAA1522, TLR5, RGS2, MAD2L2, DNAH14, BEST4, C1ORF213, ENO1, MIR921, KCNT2, PRMT6, QTRTD1, TRAPPC3, PHC2, PRKCE, TMEM39B, PTGER3, D…
CSB	CSF3, ARHGAP23, BAG2, MAPK7, CYB561, LDHB, TIGD3, C1ORF172, CHCHD5, BCL2L14, FAM91A1, C17ORF76, ENO2, C1ORF91, C16ORF81, CCL19, C11ORF9, CUL9, ARID3B, VAX2, RECK, PELI3, MAB21L2, LONRF1, MIR298, NRM, MIR2116, C2ORF50, DUSP22, PCNX, TRIB1, SMPDL3B, DIS3L2, FZD2, DEFA6, FAM176A, MRPL52, BRWD1, FBXW7, SCG5, LOC84931, PPBPL1, VPS13C, LOC730755, KIAA1522, MIR1181, HEBP1, TPD52L2, ENO1, SNTA1, LOC28474…
ELF1	FAM86C, ANAPC1, WFIKKN1, ACA7B, HNF4A, CYGB, TCAP, SLC25A17, SLURP1, MYO9B, QARS, TMEM218, ZSCAN18, GTF2E1, SPN, SNAR-A8, ZNF555, RNASE9, TMEM111, HOXB13, ASGR1, C14ORF166B, CAPS, USO1, EPS15L1, SLBP, KHDRBS1, SUV39H2, TBX21, WNT10A, MYL12A, CD276, FCGR2C, TDRD12, DUSP1, API5, MTSS1L, KDM2A, STK11, ATP5J2, SNRPA, STAG3L1, ARL2BP, PDXP, LAIR1, COL16A1, SCP2, JPH2, MATN4, DKFZP779M0652, C16ORF91, A…
STAT6	TCF3, AK024962, IL2RA, TLCD1, TRIB1, FCER2, EPS15L1, LOC729678, AK123977, AK057594, TBX21, TTC39C, VEZF1, CFLAR, DACT1, NRCAM, LPIN1, AK128808, LOC100130309, SELPLG, LOC100131316, WASF2, FLJ41309, TBC1D4, RP1-93P18.1, GPR65, SHBG, PLLP, DHRS7B, DLGAP5, MGAT1, PRDM1, LOC257358, GPR17, AMICA1, DNAH9, AK093576, SENP7, SOCS3, CD6, AK127557, SLFN5, DIP2B, DUSP2, HTA, HIPK1, ARL6IP5, LOC727831, PLN, AK…
ZNF652	C20ORF103, PPP1R16A, RP11-311P8.3, ALDH18A1, GRID2, GALNS, USP20, KIAA1984, SNX14, IGSF11, MRPS34, RPS5, PPOX, ERGIC1, ZNF768, C6ORF120, PHTF2, MYOG, H2AFX, FOXC2, TIA1, CFD, SPDEF, GJA3, QKI, PTRH1, TMEM147, MS4A13, LCE3B, OR5AK2, CENPE, HYAL1, VIP, FKBP14, IGFALS, C21ORF24, EFNA4, OR8H1, FAM20B, TMEM95, TOE1, FOXP1, GIMAP5, RP1-32F7.2, TTC5, PPP1R10, PPA1, HSPB1, STAG1, C10ORF89, SIX5, C6ORF204…
HNF4A	DTL, WIBG, TMEM120A, BRMS1L, SUV39H1, ADRBK2, LIPA, GLYCTK, MYO5A, F10, B4GALT5, BAG2, LOC552891, NUDT3, KIAA1443, HNF4A, CYGB, C6ORF93, DSCAML1, CYB561, C17ORF75, GALNAC4S-6ST, ETFB, SLC25A17, TIGD3, ATP8B1, PPA2, NDRG2, CHCHD5, ACMSD, SERPINB1, FLVCR2, BTN3A2, BCL2L14, GPD1, RNP24, C17ORF71, DLST, FAM91A1, C17ORF76, DUS2L, HUS1, ZBED4, STK3, PIM1, PDZD8, CTDSP1, ZNF600, CCL19, C11ORF9, IGF2BP2,…
POU3F2	C20ORF103, APPL1, CCDC52, NUDT3, TXNDC13, DKFZP564O0823, TMEM166, PPA2, BTG4, SLC30A9, GPR75, PIM1, HSFY2, OR4C11, CXADR, ADAM9, MAB21L2, LONRF1, GALNT3, FABP2, PALLD, C18ORF54, SMEK1, RNASE9, CLDN8, EVI2B, RLN1, GYPC, DUS4L, NUMB, KCNMB4, LPHN2, FBXW7, SUV39H2, CSN2, RGS2, NMBR, MAD2L1, BC068242, PRMT6, IRX5, METT5D1, CCNB2, SLC17A3, FLJ31818, PTGER3, LUZP2, PRKAR1A, FUT9, EPB41L4A, EFCAB2, STIM…
NR3C1	C20ORF103, B4GALT5, FAM91A1, STK3, CDC14C, BARX1, UBE2T, DIS3L, PLXNA2, IFLTD1, AKR1B10, TRIB1, CXCR5, CLDN8, KIAA0182, ARL4C, GYPC, ABCG2, KIAA1383, LPHN2, CYSLTR2, NANOS3, LOC284788, NR3C2, ALDH18A1, NMBR, EDN1, IRX5, PPARGC1B, METT5D1, PRKCE, DUSP1, ZNF462, EFCAB2, IBSP, STK25, OR10A7, DACT1, NRCAM, GRID2, GPC6, JPH2, CPO, DZIP1, LOC648691, C13ORF30, TRERF1, TRYX3, CXCL12, MIR944, FAM72D, DGKH…
PBX1	C20ORF103, ADRBK2, FAM86C, LOC389151, MYO5A, LOC653725, DEFB109, TXNDC13, ADSS, GALNAC4S-6ST, HLA-DQB2, PARVG, SPINLW1, ETAA16, IFT80, RNF5, NHLH1, SPN, SNTG2, AKR1B10, PCNX, KIFAP3, SPOCK2, NELL1, FZD2, H4-O, GYPC, RFX1, RP11-311P8.3, NUMB, MAMDC2, RNASE10, OR2A14, FBXW7, CYP2C18, LOC442535, KAL1, SLC13A4, RIBC1, XX-FW81657B9.4, IRF6, CTDP1, MAD2L2, RAI14, MRPS23, ZNF384, EDN1, IRX5, LOC284434, …
ELF5	WIBG, HIGD2A, GREM2, BTAF1, CHCHD5, BTG4, C17ORF71, LOC100128661, A26A1, ACSL3, SEC11B, MRPL52, C10ORF108, BIRC2, XRCC5, LOC646976, BMP7, EIF2B5, SLCO1C1, TPD52L2, NPM3, RAI14, BEGAIN, MRPS23, EDN1, ANKRD13A, LOC100128868, TRAPPC3, HSPA4, RHOH, G3BP1, ALPK1, SCAND1, C2CD3, GPR123, JUN, WDR55, GPC6, TRIM48, HARS, ZXDA, AMN1, KLF10, MED4, C16ORF88, ASIP, FOXP4, ERBB2IP, STX5, ZNF294, PCBP2, KIAA196…
SMAD2	DTL, BRMS1L, FAM86C, CDCA7L, HTR1D, FLJ43505, RDHE2, PIM1, TLCD1, SLC20A1, CDC14C, MMRN2, ARID3B, AP1S2, DIS3L, ADAM9, RPL24, LOC150381, PLXNA2, DNTTIP2, ATP2C1, MAN1B1, ERAP1, KIAA0182, PCDHGA1, C10ORF108, RABGAP1, PCDHGB5, VTI1B, SMPD4, SREBF1, VPS13C, IRF6, YME1L1, FAU, NPM3, EDN1, IRX5, QTRTD1, CCNB2, TRAPPC3, NFKBIA, LUZP2, G3BP1, ITPKC, CYP26B1, LOC151878, PRR3, GATA3, ELN, FAM83A, STK17A, …
TCF21	TSGA14, ARHGAP23, APPL1, HTR1D, CYGB, CYB561, SERPINB1, CCDC85C, DLST, SSC5D, CTDSP1, TLCD1, IGF2BP2, DHRS4L1, BARX1, MYO9B, ARID3B, COPS6, TMX4, ADAM9, RPL24, NAT15, MPP7, MIR2116, C20ORF29, ACSL3, PCNX, TRIB1, HLX, LOC100310782, GYPC, RFX1, RPLP0, CSRP1, OSGIN1, SERPINF1, RWDD3, XRCC5, TM2D3, LOC643008, FAM184B, GGNBP2, VPS13C, HEBP1, TXNDC9, THEM5, CDK18, EDN1, C6ORF125, HAND2, PHC2, DUSP1, ZN…
DACH1	CSF3, WIBG, CDCA7L, LIPA, B4GALT5, NUDT3, CYB561, C17ORF75, ETFB, FLVCR2, RPS11P5, PIM1, CTDSP1, IGF2BP2, SLC20A1, CUL9, SNRPD1, FTSJD2, DNTTIP2, NEDD1, FALZ, C20ORF29, SMEK1, DUSP22, PCNX, TRIB1, C6ORF130, UBE2G2, RNF8, FZD2, HIST2H2BE, KCNMB4, RUFY2, SLBP, VTI1B, SUV39H2, TM2D3, MXD4, KLF15, TMEM41A, YME1L1, RAI14, MRPS23, POLR2C, ENO1, EIF3S9, PRMT6, PRKCE, HSPA4, PDDC1, DUSP1, EDC4, NDUFS3, S…
TBL1	DTL, FAM86C, CTSLL2, HTR1D, GREM2, BTAF1, C1ORF172, BCL2L14, PDZD8, FLJ39609, MMRN2, LOC440926, UBE2T, PLXNA2, NEDD1, MPP7, IFLTD1, ARNTL, PRAMEF7, SLC25A34, HLX, KIFAP3, SPOCK2, CPM, C10ORF108, KCNMB4, KIAA1383, LPHN2, KHDRBS1, FH, CYSLTR2, RWDD3, KIAA1522, TLR5, SLC29A3, ALDH18A1, RGS2, MAD2L2, DNAH14, ENO1, MIR921, KCNT2, PRMT6, METT5D1, PHC2, API5, TMEM39B, PTGER3, DPH5, PTP4A2, RCAN3, GATA3,…
PPARD	TSGA14, C20ORF103, ARHGAP23, B4GALT5, TLR7, TCF3, ADSS, RBMS2, ETFB, ATP8B1, C1ORF172, CHCHD5, ZC4H2, BCL2L14, CCDC85C, LOC1720, FAM136A, PIM1, FAM18A, ZCRB1, SLC20A1, CDC14C, MYO9B, COPS6, IGLL1, RECK, FAM184A, UBE2T, DIS3L, GOLGA2, GRM7, LOC150381, PLXNA2, MAB21L2, SNTG2, MPP7, C18ORF54, AIG1, ACSL3, DUSP22, TRIB1, POU5F1P2, HLX, KIAA0182, DIS3L2, ARL4C, NELL1, FZD2, MRPL52, CREBBP, DUS4L, TSPO…
FUS	BRMS1L, ADRBK2, GREM2, CXADR, LCOR, MIR1974, RANBP9, GYPC, TTR, FBXW7, NMBR, CDKAL1, KCNT2, RPL9, GATA3, MTR, PDE1A, PHF14, GPC6, RICTOR, MAP3K7, DZIP1, EIF2AK3, POM121L12, SNORA4, EPN2, FSCB, RAB30, CORT, TP53TG3, GUSBL1, PCDH9, AKAP5, SNORD72, ELL2, TSIX, LOC285194, MIR636, CMAH, PRR20B, ALDH8A1, PDE3A, GRIN2B, RBMS3, ADAM3A, ISL1, C1ORF124, ZMYND8, EPHA7, PCDH10, KIAA1715, MIR7-1, NSUN3, PPP2R…
PAX3-FKHR	CRX, FLVCR2, PIM1, NHLH1, AP1S2, DIS3L, PLXNA2, SPN, NEDD1, ZNF555, DUSP22, PCNX, HLX, UBE2G2, ARL4C, NELL1, ETV5, ATPBD3, RUFY2, LPHN2, PKHD1, BMP7, NMBR, MAD2L1, ODF4, PON1, CNBD1, ANKRD13A, PRKCE, IGFBPL1, LUZP2, DPH5, G3BP1, ZNF462, STIM2, FST, DACT1, FBXL7, PDE1A, NTF3, GRID2, STAG3L4, FAM46A, MDGA2, MAP3K7, ACVR2A, FNBP1, EHHADH, ZNF835, VRK2, MTMR7, FSCB, RAB30, ELTD1, REV1, C15ORF53, TAF8…
NFYB	DTL, HRASLS5, CTSLL2, HTR1D, GREM2, ADSS, DSCAML1, BTAF1, AIDA, C1ORF172, IL2RA, FLJ39609, MMRN2, UBE2T, PLXNA2, LCOR, MPP7, SLC25A34, OPTN, SMPDL3B, HLX, KIFAP3, SPOCK2, NELL1, C10ORF108, KNCN, KIAA1383, LPHN2, KHDRBS1, FH, RWDD3, SERGEF, KIAA1522, TLR5, SLC29A3, ALDH18A1, RGS2, MAD2L2, DNAH14, C1ORF213, ENO1, MIR921, KCNT2, PRMT6, METT5D1, TRAPPC3, PHC2, API5, TMEM39B, PTGER3, FOLR4, LUZP2, DPH…
GATA1	DTL, CSF3, NEUROG2, BC039493, RASD2, FAM86C, LIPA, NUDT3, AK309389, HNF4A, CYB561, LOC100216545, LDHB, SIRT3, OR51B2, PPA2, SERPINB1, BTN3A2, CCR1, SSC5D, PIM1, PDZD8, FAM18A, C16ORF35, SLC20A1, AK311218, UNC119B, DQ573430, ARID3B, RECK, TMX4, AK127048, PLXNA2, WDR59, SNAP47, SPN, FTSJD2, PALLD, LCOR, IRF2, AIG1, TTLL12, MINK1, C20ORF29, PCNX, ZNF433, HLX, KIFAP3, KIAA0182, HIST1H1E, RANBP9, C5, …
E2F1	WIBG, ARHGAP23, HSD17B10, BRMS1L, CRX, SUV39H1, VPS4B, FAM86C, CDCA7L, BPY2IP1, B4GALT5, TLR7, TXNDC13, WFIKKN1, KIAA1443, HNF4A, MAPK7, PRSS53, ETFB, SIRT3, C1ORF172, PAIP1, BTN3A2, CCDC85C, FLJ43505, PPP1R16A, C17ORF71, RNF12, SSC5D, TLCD1, SLURP1, ZCRB1, SLC20A1, TMEM102, MAP3K13, DGKZ, MYO9B, KRTAP3-1, TMEM218, APLN, ARID3B, MNS1, DOLPP1, UBE2T, WDR59, SNRPD1, NOL1, CLN6, LOC100288797, SNORD1…
CEBPB	NEUROG2, LIPA, CTSLL2, B4GALT5, TLR7, HNF4A, TMEM81, TCAP, C1ORF172, CHCHD5, PARVG, SLC30A9, SSC5D, IGF2BP2, C4ORF7, C14ORF184, FABP2, LCOR, AKR1B10, MIR1228, MIR26A1, CXCR5, ABLIM2, ERAP1, C14ORF166B, SNORA52, HIST2H2BE, KCNJ5, VTI1B, CAT, FBXW7, OSGIN1, SUV39H2, MUC4, SREBF1, WNT10A, GRINA, OR1N2, SNTA1, PPARGC1B, CD276, TRAPPC3, RHOH, UGT2A3, ITPKC, MIR613, DNASE1L3, DDX28, C2ORF61, ELN, STK11…
KLF5	ARHGAP23, BRMS1L, HIGD2A, CDCA7L, GREM2, TCF3, LOC100216545, SCARNA9, BCL2L14, LOC1720, ZBED4, CCR1, TMEM102, CDC14C, CLEC18B, PLXNA2, PALLD, HHLA1, ARNTL, MIR26A1, SMEK1, SLC25A34, TRIM36, OPTN, LOC100310782, KIAA0182, GYPC, C10ORF108, ALDH1L2, LOC100128675, ATXN7, RABGAP1, MEGF11,40799, LOC284788, FOXJ1, GGNBP2, COX5A, KIAA1522, SLCO1C1, RGS2, RAI14, ENO1, PRR19, KCNE3, IRX5, PPARGC1B, C6ORF125…
VDR	WIBG, BRMS1L, RASD2, TSNAX, HIGD2A, VPS4B, GREM2, CCDC52, ANAPC1, NUDT3, WFIKKN1, ADSS, DSCAML1, C17ORF75, SLC25A17, CHCHD5, BTN3A2, SNORD4B, BCL2L14, C17ORF71, DLST, DUS2L, CCR1, TLCD1, SLURP1, C11ORF9, SLC20A1, TMEM102, MIR1538, DGKZ, CUL9, BARX1, MYO9B, QARS, TMEM218, LOC440926, DOLPP1, RNF5, AP1S2, UBE2T, RPL24, PLXNA2, SNRPD1, LONRF1, SPN, FTSJD2, FLJ39582, DNTTIP2, VPS52, NAT15, IRF2, AIG1,…
TFEB	DTL, HUS1, TMEM102, AP1S2, NAT15, GLYR1, DUSP22, SERF2, KHDRBS1, KLF15, ALDH18A1, MYL12A, TRAPPC3, DUSP1, NOD2, DUSP7, ATP5J2, HOXB7, HNRNPH2, SNRPA, MOSPD2, JUN, CENPM, CELSR3, TAF1, ORAI1, C17ORF106, SHMT1, AMN1, ASPSCR1, HN1L, REV1, MIR1281, BAT2L2, SOCS2, C6ORF211, MTCH2, SC5DL, ZC3H18, MLX, LOC147727, CAPN10, CSDE1, ATP6V1H, PRPF39, ZNF576, NCL, WDR19, INTS6, PTBP1, ZNF778, KIAA1919, TOPORS,…
IRF8	WIBG, LIPA, ANAPC1, BTAF1, TLCD1, FXYD7, VPS13C, LSR, C12ORF62, TBC1D4, LGP2, ISGF3G, SDSL, WSB2, SCAMP4, ET, SAMD9, TBC1D1, TTC21A, AZI2, LOC554174, CA7, POLD4, PDLIM2, TOR1AIP1, FLJ20054, PSMA3, SUNC1, MS4A1, PSMB10, DHRS4, SLC23A2, NCF4, NR1H3, TRIM38, SLC15A3, PSMB9, CARM1, PPFIBP2, TMEM116, IFIH1, FLJ10038, FLJ31033, SECTM1, DBF4B, LOC390760, TARSL1, SMG7, TAP2, UBE2L6, PUS7, SCAMP1, HLA-DRA…
IKZF1	ENO2, NHLH1, MEGF11, KAL1, MUC4, PHC2, CYP26B1, PPT2, NFKBIE, C21ORF123, UBXD5-CD52, RAB11A, LOC151194, PRKAR2B, PMF1, C3ORF25, FNDC4-GCKR, FAM43A, LASS2-ANXA9, CACNG8, TMEM92, MRPS14, C3ORF36, KIAA0913, GABBR1, RBP1, ATP2B4, MGC34647, SLC18A3, MARK2, EMILIN3, BMP1, SHANK1-CLEC11A, RUNX3, GDF10, SH3BP1, SRCRB4D, IKBKB, CRYBA2, RPL35A, CGGBP1, KCNC3, SLC39A4, GUCA2A, SLC1A4, SCUBE3, PPP1R3B, SLC4A…
ER	BRMS1L, TMEM81, LOC100216545, C17ORF71, FAM91A1, MIR1538, GRM7, MIR489, WDR59, LCOR, PCNX, TRIB1, CNTD2, FZD2, AMPD1, DUS4L, ATXN7, KLF15, BMP7, MIR1207, UPK3BL, PPM1E, MRPS23, MYL12A, CDK18, KCNE3, KCNT2, PRMT6, PON1, CNBD1, LOC284749, API5, NFKBIA, LUZP2, ATP5J2, VEZF1, DACT1, NRCAM, TM4SF19, PFDN4, DNAJB9, ZNF644, FAM20C, SYCP1, MIR944, ANP32D, FAM72D, ART3, TMEM44, AKAP9, FSCB, KCTD3, SLC39A9…
ERG	FLJ31568, CC2D2A, HNF4A, SLC25A17, ENGASE, PAIP1, BCL2L14, FAM136A, TLCD1, PPIP5K1, ZSCAN18, MAB21L2, NEDD1, HHLA1, TRIM36, SPRR4, CLDN8, UBE2G2, ETV5, EPS15L1, KCNJ5, LOC729678, SLBP, HEBP1, CDKAL1, MYL12A, SNTA1, DEFB132, C15ORF17, DUSP1, SNORD80, PTGER3, MIR613, CYP26B1, DUSP7, KDM2A, STK11, ZNF462, OR8K1, MYBPC1, STK25, BNIPL, NPNT, LPIN1, DSCR6, CELSR3, PSMB5, MYO1A, ZBTB44, ERAL1, STIP1, GF…
GATA2	CYB5D1, DTL, CSF3, ARHGAP23, HLAT2, BC039493, TSNAX, SUV39H1, LIPA, NUDT3, TCF3, AK309389, GNPAT, SIAE, DSCAML1, CYB561, CHCHD5, LOC728701, STK3, PIM1, PDZD8, CTDSP1, C16ORF35, SLC20A1, AK311218, DGKZ, DQ573430, MYO9B, CXADR, AK127048, PLXNA2, SNRPD1, SPN, FTSJD2, LCOR, AK094099, SNTG2, BC069037, DUSP22, ITPRIP, TRIB1, ABLIM2, ZNF433, HLX, KIAA0182, C14ORF166B, RANBP9, AK095652, ACTR1B, GYPC, RFX…
P63	GTF2H4, BRMS1L, CRX, TCF3, SIAE, C17ORF75, SCARNA9, TIGD3, ATP8B1, C1ORF172, CHCHD5, ZC4H2, BTG4, BCL2L14, GPD1, PIM1, IGF2BP2, DHRS4L1, SLC20A1, DGKZ, CUL9, TMEM218, ARID3B, UBE2T, PELI3, LOC150381, DNTTIP2, CLN6, PALLD, LGI4, MPP7, SDS, AKR1B10, SNAR-A8, C20ORF29, MIR1228, ACSL3, SMEK1, SLC25A34, PCNX, CXCR5, ERAP1, SPRR4, HLX, KIFAP3, ARL4C, HIST1H1E, MIR578, CAPS, ETV5, USO1, COX6A1, BRWD1, M…
TRIM28	Q6ZS19, Q6MZU1, C20ORF103, RT22, ARHGAP23, Q8IWC2, CCP3, KCC1D, MYO5A, Q8N8E6, GREM2, Q5HYW3, S12A3, GNPAT, ING5, S10AD, ETFB, LDHB, NDRG2, ARGI2, CKLF8, PARVG, Q96QR8, Q5VY65, CBPA4, CK5P2, TIP60, PIM1, HXA2, Q6J4K1, LGR8, TNE5, GOG67, Q8WUT8, MMRN2, Q96LK9, Q969M7, Q9BXX3, Y0143, TX13B, O2AE1, 1433E, Q6ZVH5, Q9BZ61, Q9UN86-2, Q8TBY5, O43337, ACSL3, Q6ZUV4, OPTN, ZNF43, EP3A, DYH9, Q8WW80, UBP14…
EZH2	PLXNA4, KCNIP1, NLRP4, PKNOX2, ITGA8, CACNG2, LOC100132987, GPM6B, C21ORF29, GRIK3, NLRP11, PEBP4, MYOM2, GABBR2, CDH4, ENTHD1, GPR133, KIF26B, NLRP5, HRNBP3, GRIK4, PAX5, CAMTA1, ZNF536, PRKCB, SDK2, KCNQ1, CHST8, CACNA1B, KCNJ6, SLIT3, DNAH8, PAX7, C1, EBF2, PHF21B, FAM19A5, PRDM16, KALRN, ZBTB16,
DNAJC2	CSF3, HNF4A, CYGB, CYB561, C17ORF76, ENO2, PNMA5, ZBED4, IGF2BP2, DGKZ, RNF5, NHLH1, GRIPAP1, PCNX, UBE2G2, DEFA6, IFT88, RFX1, KCNJ5, OR2A14, KAL1, PRICKLE3, TBX21, NHSL2, WNT10A, CDKAL1, BEGAIN, CCDC135, C9ORF97, PDDC1, EDC4, CYP26B1, NOXO1, WDR12, JUN, NTF3, PYGL, CENPM, FGF9, CELSR3, MTTP, CRMP1, BCAN, ARMC8, AMPD2, KRT81, FOS, UTS2R, TIMP3, DUSP14, CORT, MLL2, F7, MAG, COL25A1, SC5DL, C20ORF…
SALL1	WIBG, KLHL7, JMJD2C, SATB2, ACBD4, CHML, NNT, AW551984, LRP6, 5830433M19RIK, ZFP62, PICALM, OLFR1013, TRIP12, EG434197, RBM26, OMD, CNTFR, DDX3X, ZFP64, PIP4K2C, ROD1, EVX2, ZBTB41, 2410129H14RIK, REV3L, FBXO36, SMC3, TLE4, COX18, 1110054O05RIK, CFL2, NSBP1, RBPMS, CCDC66, WDFY2, TSP50, FBXL20, 6720463M24RIK, IDH1, FGF2, SOX5, TIMM9, CDCA7, GGPS1, GRIA4, 4930430A15RIK, TRIM24, KLF6, GNB5, ZWINT, …
PPAR	RASD2, LIPA, PIM1, SLC20A1, DGKZ, MYO9B, CXADR, UBE2T, PLXNA2, MPP7, IFLTD1, ACSL3, TRIB1, SPRR4, LOC100310782, SPOCK2, MIR1974, DUS4L, ABCG2, BRWD1, MAMDC2, LPHN2, CAT, FH, FOXJ1, SLC29A3, BEGAIN, MYL12A, C22ORF34, PPARGC1B, PRKCE, CYP26B1, ELN, MIR549, ZNF462, TSPAN3, NRCAM, PDLIM1, TGFA, SELPLG, PCCB, TRYX3, CXCL12, MIR944, IFNGR2, FSCB, ASIP, PLS3, ERBB2IP, IFIT1B, CCDC58, TIMP3, C9ORF119, KC…
TAF15	C14ORF50, CREBBP, LPHN2, KCNT2, PTGER3, GRID2, GPC6, PRL, IL2, FAM72D, VRK2, LOC441177, FAM5C, TMEM164, PCDH9, ADAM22, TSIX, ARID4B, TFAP2A, DCAF8L1, NCEH1, C7ORF45, VTCN1, RBM41, PCDH10, MIR7-1, NPHP4, MIR622, SFTA1P, DSCR9, PLG, ITGA1, ABCC2, C2ORF86, C14ORF101, TSSC1, MIR137, LNX1, CCDC83, MIR1826, FIGN, KLHL1, MSH4, APP, C4ORF35, ZRANB2, KYNU, STMN2, MAT2B, HMGN5, LOC642587, LAMA3, GPR88, FBX…
GABP	TCEB1-TMEM70, TSGA14, WIBG, HSD17B10, TSNAX, VPS4B, FLJ20125-HISPPD1, GLYCTK, B4GALT5, CCDC52, LOC552891, TXNDC13, ACA7B, MAPK7, BTAF1, CYB561, C17ORF75, SIRT3, PPA2, CHCHD5, TMEM59-C1ORF83, GPD1, ERH-SLC39A9, DLST, FAM91A1, HUS1, C1ORF91, C16ORF35, TMEM102, ETAA16, MMRN2, ARID3B, DOLPP1, UBE2T, GOLGA2, FLJ13273, DNTTIP2, VPS52, NOL1, NEDD1, CPT1B, TTLL12, MINK1, C20ORF29, MAN1B1, PHF22, ACSL3, G…
ESR2	DKFZP564O0823, FLVCR2, ZBED4, CNTD2, EPS15L1, CSRP1, BMP7, C9ORF169, EDN1, HSPA4, PTGER3, PTP4A2, ZNF462, NPNT, PDLIM1, C14ORF43, ASPSCR1, RP1-21O18.1, LDHD, DOCK1, SULT2B1, CD97, ARID4B, CCPG1, C1ORF216, PCSK6, SOCS3, CYB5A, VTCN1, NHS, JUNB, SOX18, C6ORF165, LOC285696, GRAMD1A, RET, MITF, PLCG2, NDRG1, ISG20, N4BP3, GPRC5A, EFR3B, KLF9, C16ORF7, BACE1, CCDC103, KCNK1, GALNTL1, HEY1, DENND2C, PA…
TCF3/E2A	CTSLL2, ATP8B1, BTN3A2, BCL2L14, LOC1720, STK3, ZNF600, FAM18A, MIR1538, DGKZ, MMRN2, SNORD109B, C4ORF44, MNS1, CXADR, MAB21L2, DNTTIP2, SNTG2, ZNF555, DIS3L2, FZD2, GYPC, CREBBP, EPS15L1, MIR2052, LPHN2, KHDRBS1, FBXW7, MUC4, FOXJ1, NR3C2, KLF15, SREBF1, VPS13C, BMP7, SERGEF, TMEM41A, SLC29A3, DNAH14, RAI14, ENO1, LOC284900, C22ORF34, KCNT2, ODF4, CD276, C6ORF125, CNBD1, C6ORF150, LOC284749, HAN…
RELA	CSF3, ADRBK2, B4GALT5, HNF4A, CYB561, SERPINB1, ENO2, IL2RA, PIM1, TLCD1, CCL19, TMEM102, GTF2E1, IRF2, UPF3B, MAP4K1, DUSP22, ITPRIP, CXCR5, APOC3, FCER2, NUMB, BIRC2, NOS2, C1ORF213, ENO1, EDN1, KCNT2, TRAPPC3, DUSP1, NFKBIA, UGT2A3, NOD2, G3BP1, PTP4A2, KDM2A, GATA3, ALPK1, IFT20, CD274, VEZF1, PLCE1, CFLAR, JUN, NRCAM, OLR1, PFDN4, C14ORF43, NFKBIE, LSR, PTEN, BFSP1, PRL, APOE, TP53I3, SLC36A…
AUTS2	VPS4B, RBMS2, NDRG2, C17ORF71, TLCD1, CCL19, C11ORF9, VNN3, FABP2, MIR2116, GLYR1, OR56A5, CAPS, GYPC, NUMB, RWDD3, LOC643008, NR3C2, FAM184B, POLR2C, API5, ARL6, OR4P4, FAM83A, GPR19, VEZF1, OR5B21, FSD1L, RICTOR, MAP3K7, WHAMM, TRYX3, TMX3, IL2, C12ORF23, MMP27, NNMT, PDZD9, CTNNA1, TBC1D4, FGF4, STX5, DUSP14, BSND, FBXO34, DENND4A, FBXO16, CDC14B, FGFBP3, TTC30A, C10ORF55, LOC100101266, MPZL2,…
RBPJ	TLX2, DTL, AMY2A, TSNAX, LIPA, GLYCTK, HTR1D, F10, TLR7, WFIKKN1, ADSS, TMEM81, CYGB, PRSS53, AIDA, C1ORF172, MIR375, SERPINB1, SNORD4B, LOC1720, PPP1R16A, ENO2, DUS2L, ZNF626, FAM136A, SSC5D, C1ORF91, FAM18A, FLJ39609, SLC20A1, MMRN2, LOC440926, DOLPP1, UBE2T, RSPH4A, PLXNA2, SNRPD1, GALNT3, FAM213B, FTSJD2, DNTTIP2, SNTG2, ARNTL, SMEK1, SLC25A34, DUSP22, TRIB1, SMPDL3B, HLX, KIFAP3, ASGR1, FZD2…
CHD1	CHD1, TCF3, ADSS, BTAF1, C17ORF75, LOC100216545, SCARNA9, LDHB, NDRG2, C1ORF172, CHCHD5, FLVCR2, SNORD4B, CCDC85C, LOC1720, PDZD8, PTPN9, SNORD45C, CXADR, UBE2T, ADAM9, PLXNA2, LOC100130776, C14ORF50, DNTTIP2, ARNTL, MIR99A, ACSL3, MRPL52, HIST2H2BE, RUFY2, LOC729678, LPHN2, KHDRBS1, NMRAL1, NOS2, RWDD3, SERGEF, UBL5, KIAA1522, FAU, TPD52L2, CCDC135, ENO1, NTAN1, EDN1, METT5D1, TRAPPC3, PHC2, HSP…
RACK7	MYO5A, HTR1D, ING5, C1ORF172, CCDC85C, PDZD8, CTDSP1, TLCD1, FLJ39609, DGKZ, UBE2T, PELI3, LOC100130776, SNAP47, POLR2D, ITPRIP, SMPDL3B, KIFAP3, KIAA0182, RFX1, CREBBP, EPS15L1, CSRP1, KIAA1383, LPHN2, KHDRBS1, GALNT14, NMRAL1, FH, OSGIN1, SUV39H2, SREBF1, COX5A, BMP7, SERGEF, KIAA1522, IRF6, PPM1E, BEST4, BEGAIN, THEM5, ENO1, CDK18, PRMT6, TRAPPC3, PHC2, PRKCE, TDRD12, DLK1, TMEM39B, DPH5, ITPK…
NCOR	TSGA14, P2RY13, KC6, F10, LOC728024, DSCAML1, HLA-DQB2, OR51B2, BCL2L14, GPD1, DLST, VNN3, VAX2, RPL24, WDR59, ADAMTS18, POLR2D, LCOR, GLYR1, MIR26A1, C6ORF130, PSMD10, KIFAP3, TMEM111, C14ORF166B, CNTD2, HIST1H1E, EVI2B, RLN1, USO1, CREBBP, RUFY2, RPLP0, VTI1B, AMN, TAS2R42, CYP2C18, PKHD1, CYSLTR2, NOS2, RWDD3, SREBF1, POLR2C, ENO1, KCNT2, C6ORF125, SNORA58, TRAPPC3, PRKCE, TTC39C, ARL6, SNORD1…
HIF1A	CTDSP1, KIAA0182, FAM13A1, FBXW7, TM2D3, RAI14, ENO1, RNF19, PFDN4, C14ORF43, LPIN3, DYNLL1, KLF10, RNF126, FOS, C1ORF116, LOC401152, GTF2IRD2B, FLJ30934, MTCH2, CCNG2, ELL2, PRDM1, C19ORF50, JMJD2C, KRT80, SOS1, FLJ16641, BHLHB2, PNRC1, FBL, CAV1, DKFZP686I15217, NDRG1, NR4A2, HK2, WDR54, N4BP3, TMEM18, HEY1, TMEM45A, SLC9A9, BCAS4, HTR5A, P4HA1, PPP1R3C, ZSWIM4, GARNL4, PARN, SEC61G, DYRK1B, TR…
RXR	VAX2, LONRF1, LOC100288797, ARNTL, ASGR1, ARL4C, KIAA1383, VPS13C, BMP7, SLCO1C1, MAD2L1, BEGAIN, PRKCE, RHOH, DLK1, FAM90A8, ZNF462, LDB2, MKRN9P, GRID2, MDGA2, CPO, TRERF1, FAM20C, SLC12A4, FAM72D, AMN1, KLF10, GCET2, DUSP14, FAM5C, ABR, DIO2, ME3, CCNG2, LOC285194, MLL, EPM2A, CCPG1, ACSL5, PABPC4, LOC441666, XYLT1, TET2, HOMER3, HSD3B1, DIP2B, CLPTM1L, ABCD4, CAV1, MIR548I3, C8ORF75, ROCK2, F…
SMAD	RANBP9, GYPC, CFLAR, ARL2BP, ARMC8, PRDM1, JMJD2C, FRAT1, MSN, HDAC9, UBE3C, ENPP2, FLJ23235, ADPN, KLF9, RUNX1T1, DZIP3, CSNK1A1, MGC39518, RGS17, TRPC4, STK38L, FLJ20035, TSLP, PIR, NFAT5, CAMK2D, SPOCD1, CD3G, ABCA8, IL1B, RASA2, GTF2H2, IL6, IFRG28, ZNF638, TCF12, OAS1, FBXO32, RGS4, C6ORF192, ARHGAP5, KIAA0992, MICAL2, DDAH1, TNFSF13B, DMBT1, HIPK3, ST6GAL2, SYNGR1, UBE2D3, NAV3, HERC1, DNM3…
AR	DTL, WIBG, BRMS1L, KC6, ADRBK2, FAM86C, CDCA7L, LOC389151, GLYCTK, MYO5A, HTR1D, B4GALT5, DHX29, ANAPC1, NUDT3, CC2D2A, TLR7, TCF3, WFIKKN1, DKFZP564O0823, ADSS, ENPP3, DSCAML1, TCAP, LDHB, SLC25A17, OR7E37P, AIDA, CHCHD5, ACMSD, SERPINB1, FLVCR2, CCDC85C, FAM91A1, C17ORF76, ENO2, HUS1, IL2RA, STK3, PDZD8, DHRS4L1, SLC20A1, TMEM102, HCG26, MIR1538, ABHD7, CDC14C, BARX1, MYO9B, SNORD109B, IFT80, D…
EWS	GREM2, OR7E37P, LOC440926, GRM7, FLJ39582, ADAMTS18, NEDD1, AIG1, C2ORF50, SPANXN1, DUSP22, PCNX, ARL4C, GYPC, LPHN2, CYP2C18, RWDD3, NR3C2, RGS2, MAD2L1, CDKAL1, EDN1, KCNT2, PRMT6, HAND2, LUZP2, EFCAB2, MOSPD2, GRID2, STAG3L4, GPC6, PDLIM1, MAP3K7, ZNF644, EIF2AK2, TRIM48, GFI1, SNORA4, ITLN2, KLF10, NDUFA4L2, ASIP, PLS3, RAB30, FILIP1L, RBM3, FAM5C, DENND4A, REV1, CRCP, SPHKAP, PCDH9, FAH, ATR…
TFAP2C	SUV39H1, HNF4A, CYB561, ATP8B1, PPP1R16A, C16ORF35, SLC20A1, DGKZ, PLXNA2, ARNTL, MAN1B1, APOC3, KIAA0182, UBE2G2, FAM176A, COX6A1, EPS15L1, BRWD1, CSRP1, OSGIN1, SERPINF1, SCG5, LOC84931, KAL1, NANOS3, SLC13A4, KIAA1522, SLC29A3, POLE2, BEGAIN, CDK18, PPARGC1B, C6ORF125, CNBD1, PRKCE, METRNL, RCAN3, ELN, FAM83A, IFT20, ZNF462, NOXO1, FGD5, NRCAM, TM4SF19, LPIN1, ITGB4, PALM2, C14ORF43, C17ORF106…
YY1	GTF2H4, FAM86C, ANAPC1, TCF3, WFIKKN1, HNF4A, LOC100216545, SSC5D, MYO9B, QARS, C14ORF184, RSPH4A, VPS52, MIR26A1, HLX, HOXB13, ASGR1, CNTD2, KHDRBS1, SUV39H2, LOC643008, FAM184B, LOC730755, MIR1181, DNAH14, BEST4, SNTA1, HSPA4, PDDC1, API5, EDC4, ATP5J2, TSPAN3, CD160, LPIN1, ITGB4, DOM3Z, CELSR3, PSMB5, SPTBN5, CSNK2B, COL27A1, SLC12A4, SGSM1, ANP32D, C5ORF54, FUNDC2P2, PGAM2, C15ORF53, TAF8, S…
TDRD3	B4GALT5, WFIKKN1, PRSS53, ENGASE, BTN3A2, C17ORF71, PLXNA2, TRIB1, C14ORF166B, HIST1H1E, BRWD1, ATXN7, RPLP0, TBX21, ALDH18A1, DNAH14, PPM1E, CDKAL1, MRPS23, MYL12A, PRMT6, IRX5, LOC284749, ITPKC, GATA3, MIR549, PFDN4, C3ORF38, SGSM1, ZNF835, FAM72D, AKAP9, KCTD3, C15ORF53, FAM19A2, DIO2, C20ORF166, RAD51C, C13ORF16, MIR595, MIR1257, CD97, WDYHV1, CHCHD1, FCGBP, ENPP7, ARPC1A, HTA, KIAA1715, CACN…
OCT4	CSF3, C20ORF103, WIBG, TMEM120A, RASD2, FAM86C, HTR1D, CCDC52, TCF3, WFIKKN1, ING5, SCARNA9, LDHB, SLC25A17, MIR375, PARVG, SERPINB1, FLVCR2, GPD1, PPP1R16A, SLC30A9, CCR1, C1ORF91, IGF2BP2, HCG26, MIR1538, DGKZ, CDC14C, MYO9B, TMEM218, MMRN2, COPS6, DOLPP1, AP1S2, UBE2T, DIS3L, GTF2E1, MAB21L2, FLJ39582, DNTTIP2, FLJ45445, LCOR, SNTG2, TTLL12, MINK1, ARNTL, MIR26A1, B4GALNT2, CCDC78, ZNF555, TRI…
UBF1/2	CYB5D1, CSF3, WIBG, ARHGAP23, BRMS1L, LIPA, HTR1D, ANAPC1, TCF3, HNF4A, ADSS, MAPK7, CYGB, PRSS53, DSCAML1, RBMS2, BTAF1, ING5, C17ORF75, LDHB, NDRG2, C1ORF172, MIR375, PAIP1, FLVCR2, GPD1, CCDC85C, IL2RA, PDZD8, C16ORF81, C11ORF9, ZCRB1, FLJ39609, SLC20A1, TMEM102, UNC119B, DGKZ, BARX1, KRTAP3-1, TMEM218, SNORD109B, MLL4, LOC440926, UBE2T, TMX4, RPL24, PELI3, C10ORF111, PLXNA2, MAB21L2, DNTTIP2,…
STAT3	TSNAX, GLYCTK, HTR1D, BAG2, CCDC52, DKFZP564O0823, HNF4A, ENPP3, ETFB, CCR1, STK3, CCL19, IGF2BP2, MYO9B, KRTAP3-1, C4ORF44, MNS1, LOC285629, RECK, DIS3L, GRM7, PLXNA2, ADAMTS18, LCOR, SNTG2, C18ORF54, AIG1, MINK1, ARNTL, TRIM36, PCNX, TRIB1, OR56A5, SPOCK2, DIS3L2, NELL1, FAM176A, ETV5, ALDH1L2, DUSP19, MAMDC2, RABGAP1, MEGF11, IQCF6, KHDRBS1, TAS2R42, FBXW7, PKHD1, OR6C74,40799, SLC13A4, NR3C2,…
NR1H3	CDCA7L, MYO5A, FLVCR2, PIM1, IGF2BP2, QARS, LONRF1, ACSL3, PCNX, OPTN, CNPY3, C17ORF60, XRCC5, MXD4, SREBF1, KIAA1522, SLC29A3, ALDH18A1, MAD2L2, RAI14, PRMT6, PPIL1, DUSP1, DUSP7, RGS16, FGD5, LAIR1, JUN, LPIN1, STAG3L4, FAM46A, PTEN, DNAJB9, AURKAIP1, FAM20C, MFSD7, C12ORF62, KCTD3, DUSP14, C10ORF125, PHGDH, AP3M2, MLLT11, SRF, N6AMT2, C1ORF54, GATM, SC5DL, SPP1, DNAJB11, NENF, WDR45L, MRPS6, P…
KLF6	ARHGAP23, HTR1D, TCF3, ADSS, RBMS2, TCAP, CCDC85C, DLST, C1ORF91, CTDSP1, C11ORF9, IGF2BP2, SLC20A1, TMEM102, MIR1538, DGKZ, ARID3B, LOC440926, UBE2T, LCOR, NEDD1, MIR2116, SMEK1, GEMIN8, PCNX, ITPRIP, OPTN, SMPDL3B, HLX, HYLS1, HIST2H2BE, RUFY2, LOC729678, KHDRBS1, CYP2C18, SUV39H2, RWDD3, FXYD7, TM2D3, MUC4, FOXJ1, SREBF1, KIAA1522, WNT10A, C9ORF169, PPM1E, FAU, MRPS23, C1ORF213, MYL12A, ENO1, …
POU5F1	NEUROG2, TCF3, STAF65GAMMA, KRTAP3-1, ENST00000304952, GALNT3, VPS52, LOC169355, NELL1, HIST2H2BE, KCNMB4, FLJ10652, NAALAD2, FOXJ1, FLJ45187, BMP7, SFXN1, ENST00000309467, HAND2, C9ORF97, CYP26B1, FTLL1, ENST00000296508, GRID2, NT5E, CDC14B, PHGDH, CCDC6, HIST4H4, MMP2, ME3, TLX1, FRAT2, RAD51C, SP8, MGC13102, HSC20, POU5F1, OSR2, SET, NEF3, KIAA1919, ZFP95, FOXB1, HIST2H2AC, ENST00000291982, IS…
NCOR1	WIBG, BRMS1L, KC6, APPL1, ADSS, LOC100216545, ENGASE, PIM1, CTDSP1, C11ORF9, PTPN9, SLC20A1, CUL9, ARID3B, SNORD45C, WDR59, SNAP47, SPN, FLJ39582, LYPD4, C2ORF50, ITPRIP, RNASE9, SMPDL3B, SPOCK2, KIAA0182, UBE2G2, FZD2, RFX1, ETV5, KNCN, NUMB, EPS15L1, HIST2H2BE, BRWD1, MAMDC2, RABGAP1, RUFY2, RPLP0, CNPY3, OSGIN1, PRICKLE3, TM2D3, MUC4, SREBF1, EIF2B5, SLC29A3, MIR1207, MAD2L2, MRPS23, CCDC135, …
IRF1	GLYCTK, CYB561, ABHD7, RPL24, MAB21L2, NEDD1, LGI4, IRF2, OPTN, ERAP1, AK023939, CSRP1, PPM1E, KCNT2, CD274, ZNF462, HNRNPH2, TDH, C14ORF43, FLJ37078, ATF5, SNORD79, MIR942, TIMP3, ZNF425, ZNF333, LOC401152, NAT5, RAB11A, PCGF5, ILK, LIPC, TRIM50, OR2W3, CD97, MIR30E, TFAP2A, ACSL5, CMAH, MIR1282, HNRNPL, RBM41, MDGA1, CSDA, DTNA, MYST1, NLGN1, SERPINB7, AQP8, PEPD, C10ORF18, NUP62, HSPH1, SAMD9,…
ATF3	CSF3, P2RY13, GTF2H4, WIBG, ARHGAP23, HIGD2A, FAM86C, HTR1D, TLR7, TCF3, HNF4A, BTAF1, LOC100216545, SLC25A17, CHCHD5, CCDC85C, FAM91A1, FAM136A, SSC5D, PIM1, PDZD8, C1ORF91, TLCD1, IGF2BP2, TMEM102, DGKZ, C14ORF184, GOLGA2, TMX4, ADAM9, RPL24, LONRF1, FLJ39582, GHRLOS, VPS52, MIR298, IRF2, IFLTD1, AIG1, SNAR-A8, C20ORF29, MAN1B1, SMEK1, GEMIN8, ITPRIP, TRIB1, MXD1, SMPDL3B, TMEM111, KIAA0182, AS…
ELF3	ARHGAP23, ADRBK2, ADSS, RBMS2, TCAP, TIGD3, NDRG2, PIM1, C1ORF91, TMEM102, DGKZ, ARID3B, LOC440926, SNORD45C, PELI3, PLXNA2, DNTTIP2, LCOR, NAT15, NEDD1, MIR2116, MINK1, ACSL3, ITPRIP, OPTN, FZD2, GYPC, LOC100128675, HIST2H2BE, KCNMB4, KIAA1383, VTI1B, KHDRBS1, PKHD1, SUV39H2, RWDD3, FOXJ1, GGNBP2, VPS13C, COX5A, KIAA1522, IRF6, SLC29A3, ALDH18A1, RGS2, BEST4, NPM3, C1ORF213, MYL12A, ENO1, PRMT6,…
NFE2L2	CSF3, STK3, DGKZ, ATP2C1, DUSP22, ITPRIP, MIR4708, GYPC, CWC27, MEGF11, DUSP1, G3BP1, DNASE1L3, CD274, EFCAB2, TTYH1, LPIN1, IGLL5, FNBP1, LOC100506190, VRK2, ST13P4, MLL2, DENND4A, ENPP6, ILDR1, COL25A1, C6ORF108, DLGAP5, ADAM22, PPP1R37, SUSD1, PSMD11, NENF, SLC35C2, LOC441666, ASB8, RBMS3, ANKLE2, ZBTB38, ASTN2, PLK3, DLGAP1, LOC284837, MIR622, PNRC1, SYNJ2, SFTA1P, C8ORF75, DPY19L1P1, UBE2CBP…
MYB	DTL, CSF3, TSGA14, ADRBK2, CDCA7L, GREM2, GNPAT, PAR1, LOC100216545, TIGD3, PARVG, BCL2L14, ZBED4, IL2RA, PIM1, CTDSP1, FAM18A, ARID3B, LOC440926, DIS3L, WDR59, SNRPD1, SPN, DNTTIP2, POLR2D, LCOR, AKR1B10, SNAR-A8, C20ORF29, PCNX, ITPRIP, TRIB1, CXCR5, ZNF43, LOC100310782, SPOCK2, MIR1974, KIAA0182, HOXB13, ARL4C, CPM, RANBP9, EVI2B, RLN1, IFT88, FAM176A, ACTR1B, GYPC, FCER2, DUS4L, ABCG2, HIST2H…
SCL	NEUROG2, ADRBK2, CYB561, ATP8B1, PPA2, IL2RA, PDZD8, C16ORF35, MYO9B, SSPO, SPN, FTSJD2, MPP7, AIG1, DGKQ, C20ORF29, ATP2C1, TMCO5, ZNF555, DUSP22, KIAA0182, GYPC, CYSLTR2, BIRC2, RWDD3, MUC4, KLF15, COX5A, CTDP1, NAT8L, MAD2L1, RAI14, CD276, PLXNA4, EP400, DLK1, KCNIP1, DNASE1L3, PRCD, CYP26B1, DUSP7, ELN, STK11, GPR19, STIM2, APBB1IP, CFLAR, MMEL1, JUN, PDE1A, LPIN1, PYGL, DSCR6, PDLIM1, MYO1A,…
ELK1	WIBG, CDCA7L, GLYCTK, CCDC52, BTAF1, CHCHD5, BCL2L14, CTDSP1, MAP3K13, ETAA16, ARID3B, COPS6, ADAM9, EBF, RPL24, DNTTIP2, NOL1, ITPRIP, KIAA0241, PCDHGA1, MRPL52, ATPBD3, COX6A1, KIAA1383, XRCC5, SLC13A4, NR3C2, CDKAL1, TPD52L2, NPM3, MRPS23, ZNF384, PGDS, EDN1, PON1, METT5D1, CCNB2, HSPA4, PPIL1, STAC2, ARL6, SSBP1, PRR3, SCAND1, EFCAB2, TSPAN3, JUN, NRCAM, ALKBH8, RNF19, MTR, LOC389289, WDR55, …
TCF4	DTL, P2RY13, BRMS1L, KC6, ADRBK2, LOC389151, HTR1D, B4GALT5, ANAPC1, TCF3, DKFZP564O0823, PAR1, HNF4A, ADSS, LDHB, AIDA, CHCHD5, ACMSD, FLVCR2, LOC1720, DLST, GPR75, STK3, PDZD8, CTDSP1, ZNF600, FAM18A, MAP3K13, MYO9B, MMRN2, VAX2, RECK, FAM184A, CMYA3, DIS3L, GRM7, GTF2E1, PLXNA2, OR3A3, LONRF1, GALNT3, SSPO, C14ORF50, LYPD4, ADAMTS18, LCOR, SNTG2, IRF2, MPP7, IFLTD1, AIG1, HHLA1, C2ORF50, MIR99…
