# Supplementary material for: A deep learning approach to predict inter-omics interactions in multi-layer networks
Source: BMC Bioinformatics. 2022 Jan 26;23:53. doi: 10.1186/s12859-022-04569-2 (PMC8793231; doi:10.1186/s12859-022-04569-2)
Supplement: Supplementary file 4 — Additional file 4: Interaction list for miRNA-mRNA. The raw data used in the miRNA-mRNA is included in this file. miRNA-mRNA interactions were collected using miRTarBase 7.0 [file 12859_2022_4569_MOESM4_ESM.xlsx]

## Sheet: miRNA-mRNA
miRNA	mRNA
hsa-let-7a-3p	E2F2
hsa-let-7a-3p	CCND2
hsa-let-7a-3p	CCND1
hsa-let-7a-3p	APOBEC3A
hsa-let-7a-5p	CDKN1A
hsa-let-7a-5p	TNFRSF10B
hsa-let-7a-5p	UHRF2
hsa-let-7a-5p	EWSR1
hsa-let-7a-5p	ARG2
hsa-let-7a-5p	E2F2
hsa-let-7a-5p	RAVER2
hsa-let-7a-5p	CCND2
hsa-let-7a-5p	HRAS
hsa-let-7a-5p	TNFAIP3
hsa-let-7a-5p	CCR7
hsa-let-7a-5p	AURKB
hsa-let-7a-5p	NKIRAS2
hsa-let-7a-5p	NRAS
hsa-let-7a-5p	RAB40C
hsa-let-7a-5p	HMGA2
hsa-let-7a-5p	EZH2
hsa-let-7a-5p	LIN28B
hsa-let-7a-5p	HAS2
hsa-let-7a-5p	ITGB3
hsa-let-7a-5p	CDC34
hsa-let-7a-5p	MAP4K4
hsa-let-7a-5p	WNT1
hsa-let-7a-5p	PKM
hsa-let-7a-5p	IGF2BP1
hsa-let-7a-5p	LIN28A
hsa-let-7a-5p	HMGA1
hsa-let-7a-5p	CDK6
hsa-let-7a-5p	CASP3
hsa-let-7a-5p	TGFBR3
hsa-let-7a-5p	DICER1
hsa-let-7a-5p	AGO4
hsa-let-7a-5p	IL6
hsa-let-7a-5p	MYC
hsa-let-7a-5p	EGFR
hsa-let-7a-5p	RRM2
hsa-let-7a-5p	TRIM71
hsa-let-7a-5p	NF2
hsa-let-7a-5p	PARP1
hsa-let-7a-5p	AGO1
hsa-let-7a-5p	STAT3
hsa-let-7a-5p	IGF2
hsa-let-7a-5p	KRAS
hsa-let-7a-5p	UHRF1
hsa-let-7a-5p	PRDM1
hsa-let-7a-5p	PAK1
hsa-let-7b-3p	CASP3
hsa-let-7b-5p	ANAPC1
hsa-let-7b-5p	IFNB1
hsa-let-7b-5p	LGR4
hsa-let-7b-5p	TNFRSF10B
hsa-let-7b-5p	IGF2BP2
hsa-let-7b-5p	CYP2J2
hsa-let-7b-5p	E2F2
hsa-let-7b-5p	CTHRC1
hsa-let-7b-5p	CCND2
hsa-let-7b-5p	HRAS
hsa-let-7b-5p	AKT2
hsa-let-7b-5p	CCND1
hsa-let-7b-5p	CCNA2
hsa-let-7b-5p	NRAS
hsa-let-7b-5p	HMGA2
hsa-let-7b-5p	EZH2
hsa-let-7b-5p	LIN28B
hsa-let-7b-5p	TGFBR1
hsa-let-7b-5p	CDC34
hsa-let-7b-5p	IRS2
hsa-let-7b-5p	CDC25A
hsa-let-7b-5p	IGF1R
hsa-let-7b-5p	IGF2BP1
hsa-let-7b-5p	CPEB3
hsa-let-7b-5p	LIN28A
hsa-let-7b-5p	HMGA1
hsa-let-7b-5p	COL3A1
hsa-let-7b-5p	CDK6
hsa-let-7b-5p	CPEB1
hsa-let-7b-5p	MTPN
hsa-let-7b-5p	RDH10
hsa-let-7b-5p	AGO1
hsa-let-7b-5p	NR2E1
hsa-let-7b-5p	TLR4
hsa-let-7b-5p	PRDM1
hsa-let-7c-3p	IL6R
hsa-let-7c-3p	MTPN
hsa-let-7c-5p	COPS8
hsa-let-7c-5p	TNFRSF10B
hsa-let-7c-5p	TRIB2
hsa-let-7c-5p	COPS6
hsa-let-7c-5p	MAP4K3
hsa-let-7c-5p	GPS1
hsa-let-7c-5p	IL10
hsa-let-7c-5p	NUMB
hsa-let-7c-5p	CEBPB
hsa-let-7c-5p	MTOR
hsa-let-7c-5p	NRAS
hsa-let-7c-5p	HMGA2
hsa-let-7c-5p	HSPA4
hsa-let-7c-5p	ITGB3
hsa-let-7c-5p	TGFBR1
hsa-let-7c-5p	CDC25A
hsa-let-7c-5p	IGF1R
hsa-let-7c-5p	BCL2L1
hsa-let-7c-5p	RICTOR
hsa-let-7c-5p	CASP3
hsa-let-7c-5p	PBX2
hsa-let-7c-5p	IL6
hsa-let-7c-5p	MYC
hsa-let-7c-5p	TRIM71
hsa-let-7c-5p	AGO1
hsa-let-7c-5p	STAT3
hsa-let-7d-5p	TNFRSF10B
hsa-let-7d-5p	HMGA2
hsa-let-7d-5p	COL3A1
hsa-let-7d-5p	CRYGEP
hsa-let-7d-5p	DICER1
hsa-let-7d-5p	SLC11A2
hsa-let-7d-5p	AGO1
hsa-let-7d-5p	IL13
hsa-let-7e-3p	COPS8
hsa-let-7e-3p	COPS6
hsa-let-7e-3p	GPS1
hsa-let-7e-5p	TNFRSF10B
hsa-let-7e-5p	TNFAIP3
hsa-let-7e-5p	CCND1
hsa-let-7e-5p	AURKB
hsa-let-7e-5p	HMGA2
hsa-let-7e-5p	EZH2
hsa-let-7e-5p	PLK1
hsa-let-7e-5p	WNT1
hsa-let-7e-5p	IGF1R
hsa-let-7e-5p	LIN28A
hsa-let-7e-5p	ARID3A
hsa-let-7e-5p	IGF1
hsa-let-7e-5p	AGO1
hsa-let-7e-5p	MMP9
hsa-let-7e-5p	MYCN
hsa-let-7e-5p	FASLG
hsa-let-7e-5p	SMC1A
hsa-let-7f-5p	CCL7
hsa-let-7f-5p	COPS8
hsa-let-7f-5p	SOCS3
hsa-let-7f-5p	COPS6
hsa-let-7f-5p	MYH9
hsa-let-7f-5p	KLK6
hsa-let-7f-5p	GPS1
hsa-let-7f-5p	KLK10
hsa-let-7f-5p	CCND1
hsa-let-7f-5p	CYP19A1
hsa-let-7f-5p	ELF4
hsa-let-7f-5p	DYRK2
hsa-let-7f-5p	IL6
hsa-let-7f-5p	AGO1
hsa-let-7f-5p	POSTN
hsa-let-7f-5p	PRDM1
hsa-let-7f-5p	IL13
hsa-let-7g-3p	CCL2
hsa-let-7g-3p	CCL5
hsa-let-7g-5p	CDKN2A
hsa-let-7g-5p	TNFRSF10B
hsa-let-7g-5p	FN1
hsa-let-7g-5p	AKT2
hsa-let-7g-5p	HMGA2
hsa-let-7g-5p	GAB2
hsa-let-7g-5p	TGFBR1
hsa-let-7g-5p	BMI1
hsa-let-7g-5p	IGF2BP1
hsa-let-7g-5p	THBS1
hsa-let-7g-5p	BCL2L1
hsa-let-7g-5p	CASP3
hsa-let-7g-5p	COL1A2
hsa-let-7g-5p	MYC
hsa-let-7g-5p	AGO1
hsa-let-7g-5p	SMAD2
hsa-let-7g-5p	KRAS
hsa-let-7g-5p	IL13
hsa-let-7i-5p	COPS8
hsa-let-7i-5p	COPS6
hsa-let-7i-5p	GPS1
hsa-let-7i-5p	NEUROG1
hsa-let-7i-5p	AURKB
hsa-let-7i-5p	IL2
hsa-let-7i-5p	ASCL1
hsa-let-7i-5p	BMP4
hsa-let-7i-5p	IGF1
hsa-let-7i-5p	AGO1
hsa-let-7i-5p	TLR4
hsa-let-7i-5p	SOCS1
hsa-let-7i-5p	IL13
hsa-miR-100-3p	CXCL8
hsa-miR-100-5p	SMARCA5
hsa-miR-100-5p	CYR61
hsa-miR-100-5p	AKT1
hsa-miR-100-5p	RAP1B
hsa-miR-100-5p	FGFR3
hsa-miR-100-5p	RNF144B
hsa-miR-100-5p	MTOR
hsa-miR-100-5p	IGF1R
hsa-miR-100-5p	NCOR2
hsa-miR-100-5p	THAP2
hsa-miR-100-5p	FKBP5
hsa-miR-100-5p	ZBTB7A
hsa-miR-100-5p	ZNF215
hsa-miR-100-5p	ZNRF2
hsa-miR-100-5p	CTDSPL
hsa-miR-100-5p	HOXA1
hsa-miR-100-5p	FLT1
hsa-miR-100-5p	MMP13
hsa-miR-100-5p	BMPR2
hsa-miR-100-5p	IGF2
hsa-miR-100-5p	HS3ST2
hsa-miR-100-5p	ATM
hsa-miR-100-5p	ACKR3
hsa-miR-101-3p	RUNX1
hsa-miR-101-3p	PIK3CB
hsa-miR-101-3p	NLK
hsa-miR-101-3p	PIM1
hsa-miR-101-3p	PTGER4
hsa-miR-101-3p	RAP1B
hsa-miR-101-3p	PRKAB1
hsa-miR-101-3p	TET2
hsa-miR-101-3p	COX2
hsa-miR-101-3p	CDH5
hsa-miR-101-3p	VEGFA
hsa-miR-101-3p	DNMT3A
hsa-miR-101-3p	CCND1
hsa-miR-101-3p	MTOR
hsa-miR-101-3p	VHL
hsa-miR-101-3p	CDK8
hsa-miR-101-3p	EZH2
hsa-miR-101-3p	STMN1
hsa-miR-101-3p	NOTCH1
hsa-miR-101-3p	DUSP1
hsa-miR-101-3p	CTNNB1
hsa-miR-101-3p	GRSF1
hsa-miR-101-3p	APP
hsa-miR-101-3p	ZEB2
hsa-miR-101-3p	VEGFC
hsa-miR-101-3p	CFTR
hsa-miR-101-3p	MEIS1
hsa-miR-101-3p	MITF
hsa-miR-101-3p	ATXN1
hsa-miR-101-3p	FMR1
hsa-miR-101-3p	ATG4D
hsa-miR-101-3p	CPEB1
hsa-miR-101-3p	JAK2
hsa-miR-101-3p	EED
hsa-miR-101-3p	ITGA3
hsa-miR-101-3p	EYA1
hsa-miR-101-3p	FOS
hsa-miR-101-3p	RHOA
hsa-miR-101-3p	RAC1
hsa-miR-101-3p	PTGS2
hsa-miR-101-3p	ZEB1
hsa-miR-101-3p	SNHG1
hsa-miR-101-3p	SRF
hsa-miR-101-3p	KLF6
hsa-miR-101-3p	ATM
hsa-miR-101-3p	ATP5B
hsa-miR-101-3p	MYCN
hsa-miR-101-3p	MCL1
hsa-miR-101-3p	SOX9
hsa-miR-101-3p	RAB5A
hsa-miR-101-3p	PRDM1
hsa-miR-101-3p	MET
hsa-miR-101-5p	VEGFA
hsa-miR-101-5p	CCDC88A
hsa-miR-101-5p	PRKDC
hsa-miR-101-5p	EZH2
hsa-miR-101-5p	STMN1
hsa-miR-101-5p	RAB1A
hsa-miR-101-5p	FOS
hsa-miR-101-5p	RAC1
hsa-miR-101-5p	TLR2
hsa-miR-101-5p	SOX9
hsa-miR-101-5p	ACKR3
hsa-miR-103a-2-5p	PDCD10
hsa-miR-103a-3p	CDK2
hsa-miR-103a-3p	PIEZO1
hsa-miR-103a-3p	RUNX2
hsa-miR-103a-3p	CACNA1C
hsa-miR-103a-3p	RAD51
hsa-miR-103a-3p	CREB1
hsa-miR-103a-3p	CCNE1
hsa-miR-103a-3p	BNIP3
hsa-miR-103a-3p	MEF2D
hsa-miR-103a-3p	CAV1
hsa-miR-103a-3p	SFRP4
hsa-miR-103a-3p	ID2
hsa-miR-103a-3p	PTEN
hsa-miR-103a-3p	KLF4
hsa-miR-103a-3p	OLFM4
hsa-miR-103a-3p	CDK6
hsa-miR-103a-3p	DAPK1
hsa-miR-103a-3p	DICER1
hsa-miR-103a-3p	SERPINB5
hsa-miR-103a-3p	TIMP3
hsa-miR-103a-3p	MYB
hsa-miR-103a-3p	GPRC5A
hsa-miR-103a-3p	DVL1
hsa-miR-103a-3p	ADAM10
hsa-miR-103a-3p	AGO1
hsa-miR-103a-3p	CYP2C8
hsa-miR-103a-3p	MYCN
hsa-miR-103a-3p	SNCG
hsa-miR-105-5p	NCOA1
hsa-miR-105-5p	AKT1
hsa-miR-105-5p	IRS1
hsa-miR-105-5p	CDK6
hsa-miR-105-5p	TJP1
hsa-miR-105-5p	MYB
hsa-miR-105-5p	PDK1
hsa-miR-105-5p	TLR2
hsa-miR-105-5p	SOX9
hsa-miR-106a-5p	CDKN1A
hsa-miR-106a-5p	RUNX1
hsa-miR-106a-5p	RB1
hsa-miR-106a-5p	ARID4B
hsa-miR-106a-5p	RBL2
hsa-miR-106a-5p	BCL10
hsa-miR-106a-5p	VEGFA
hsa-miR-106a-5p	ULK1
hsa-miR-106a-5p	CCND1
hsa-miR-106a-5p	ERCC1
hsa-miR-106a-5p	CASP7
hsa-miR-106a-5p	IL10
hsa-miR-106a-5p	CYP19A1
hsa-miR-106a-5p	MYLIP
hsa-miR-106a-5p	HMGA2
hsa-miR-106a-5p	MAPK9
hsa-miR-106a-5p	RND3
hsa-miR-106a-5p	FAS
hsa-miR-106a-5p	APC
hsa-miR-106a-5p	HIPK3
hsa-miR-106a-5p	SLC2A3
hsa-miR-106a-5p	PTEN
hsa-miR-106a-5p	ATG7
hsa-miR-106a-5p	BMP2
hsa-miR-106a-5p	E2F1
hsa-miR-106a-5p	MYB
hsa-miR-106a-5p	CDX2
hsa-miR-106a-5p	RARB
hsa-miR-106a-5p	SIRPA
hsa-miR-106a-5p	STAT3
hsa-miR-106a-5p	MGST2
hsa-miR-106a-5p	RUNX3
hsa-miR-106a-5p	CXCL8
hsa-miR-106a-5p	ATM
hsa-miR-106a-5p	TGFBR2
hsa-miR-106a-5p	TIMP2
hsa-miR-106a-5p	HIF1A
hsa-miR-106a-5p	MFN2
hsa-miR-106b-3p	PTEN
hsa-miR-106b-3p	BMP2
hsa-miR-106b-5p	CDKN1A
hsa-miR-106b-5p	PRRX1
hsa-miR-106b-5p	TNFRSF10A
hsa-miR-106b-5p	RBL1
hsa-miR-106b-5p	RB1
hsa-miR-106b-5p	TCEAL1
hsa-miR-106b-5p	RBL2
hsa-miR-106b-5p	SETD2
hsa-miR-106b-5p	CCND2
hsa-miR-106b-5p	VEGFA
hsa-miR-106b-5p	CCND1
hsa-miR-106b-5p	CASP7
hsa-miR-106b-5p	PURA
hsa-miR-106b-5p	TNFSF11
hsa-miR-106b-5p	TRIM8
hsa-miR-106b-5p	ITCH
hsa-miR-106b-5p	FAM129A
hsa-miR-106b-5p	SLC2A4
hsa-miR-106b-5p	KAT2B
hsa-miR-106b-5p	APP
hsa-miR-106b-5p	CASP8
hsa-miR-106b-5p	RHOC
hsa-miR-106b-5p	EOMES
hsa-miR-106b-5p	TWIST1
hsa-miR-106b-5p	APC
hsa-miR-106b-5p	FYN
hsa-miR-106b-5p	ATG16L1
hsa-miR-106b-5p	PTEN
hsa-miR-106b-5p	ZBTB4
hsa-miR-106b-5p	E2F1
hsa-miR-106b-5p	WEE1
hsa-miR-106b-5p	PTENP1
hsa-miR-106b-5p	CYBB
hsa-miR-106b-5p	STAT3
hsa-miR-106b-5p	BCL2L11
hsa-miR-106b-5p	MMP2
hsa-miR-106b-5p	PKD2
hsa-miR-106b-5p	RUNX3
hsa-miR-106b-5p	E2F5
hsa-miR-106b-5p	SMAD7
hsa-miR-106b-5p	DAB2
hsa-miR-106b-5p	HIF1A
hsa-miR-106b-5p	MFN2
hsa-miR-106b-5p	JAK1
hsa-miR-107	LATS2
hsa-miR-107	PLAG1
hsa-miR-107	CHGA
hsa-miR-107	VEGFA
hsa-miR-107	SH3GL2
hsa-miR-107	FBXW7
hsa-miR-107	RAD51
hsa-miR-107	CDK8
hsa-miR-107	HMGA2
hsa-miR-107	CDC42
hsa-miR-107	PRKCE
hsa-miR-107	NFIA
hsa-miR-107	CAV1
hsa-miR-107	ARNT
hsa-miR-107	LIN28A
hsa-miR-107	KLF4
hsa-miR-107	CDK6
hsa-miR-107	CPEB1
hsa-miR-107	DAPK1
hsa-miR-107	DICER1
hsa-miR-107	SERPINB5
hsa-miR-107	CHRM1
hsa-miR-107	SALL4
hsa-miR-107	NF1
hsa-miR-107	NOTCH2
hsa-miR-107	MYB
hsa-miR-107	IL6
hsa-miR-107	GRN
hsa-miR-107	AGO1
hsa-miR-107	CLOCK
hsa-miR-107	FOXO1
hsa-miR-107	CYP2C8
hsa-miR-107	SIAH1
hsa-miR-107	BACE1
hsa-miR-107	AXIN2
hsa-miR-107	SNCG
hsa-miR-107	HIF1A
hsa-miR-107	JAK1
hsa-miR-10a-3p	IRAK4
hsa-miR-10a-3p	BTRC
hsa-miR-10a-3p	NR2C2
hsa-miR-10a-5p	TRA2B
hsa-miR-10a-5p	SERPINE1
hsa-miR-10a-5p	MMP14
hsa-miR-10a-5p	SRSF1
hsa-miR-10a-5p	NOD2
hsa-miR-10a-5p	MAPK8IP1
hsa-miR-10a-5p	BTRC
hsa-miR-10a-5p	EPHA4
hsa-miR-10a-5p	NCOR2
hsa-miR-10a-5p	PTEN
hsa-miR-10a-5p	MAP3K7
hsa-miR-10a-5p	BDNF
hsa-miR-10a-5p	BCL6
hsa-miR-10a-5p	HOXA1
hsa-miR-10a-5p	ACTG1
hsa-miR-10a-5p	PIK3CG
hsa-miR-10a-5p	CHL1
hsa-miR-10a-5p	BCL2L11
hsa-miR-10a-5p	GP1BA
hsa-miR-10a-5p	USF2
hsa-miR-10b-3p	CCNA2
hsa-miR-10b-3p	PLK1
hsa-miR-10b-3p	BUB1
hsa-miR-10b-5p	CDKN1A
hsa-miR-10b-5p	CDKN2A
hsa-miR-10b-5p	SDC1
hsa-miR-10b-5p	PIEZO1
hsa-miR-10b-5p	TRA2B
hsa-miR-10b-5p	TPM1
hsa-miR-10b-5p	AKT1
hsa-miR-10b-5p	KL
hsa-miR-10b-5p	TIAM1
hsa-miR-10b-5p	MBNL3
hsa-miR-10b-5p	MBNL2
hsa-miR-10b-5p	SRSF1
hsa-miR-10b-5p	RSRC1
hsa-miR-10b-5p	HOXB3
hsa-miR-10b-5p	PPARA
hsa-miR-10b-5p	CREB1
hsa-miR-10b-5p	NOTCH1
hsa-miR-10b-5p	PIK3CA
hsa-miR-10b-5p	DDX58
hsa-miR-10b-5p	NCOR2
hsa-miR-10b-5p	PTEN
hsa-miR-10b-5p	KLF4
hsa-miR-10b-5p	HOXD10
hsa-miR-10b-5p	MAPRE1
hsa-miR-10b-5p	NF1
hsa-miR-10b-5p	CSMD1
hsa-miR-10b-5p	PAX6
hsa-miR-10b-5p	ZEB1
hsa-miR-10b-5p	TFAP2C
hsa-miR-10b-5p	PDCD4
hsa-miR-10b-5p	BCL2L11
hsa-miR-10b-5p	SART3
hsa-miR-10b-5p	TP53
hsa-miR-10b-5p	MBNL1
hsa-miR-10b-5p	GP1BA
hsa-miR-10b-5p	HTATIP2
hsa-miR-1178-3p	STUB1
hsa-miR-1180-3p	TCEAL1
hsa-miR-1180-3p	TNIP2
hsa-miR-1180-5p	TCEAL1
hsa-miR-1181	SOX2
hsa-miR-1181	STAT3
hsa-miR-1182	TERT
hsa-miR-1202	GRM4
hsa-miR-1207-3p	FNDC1
hsa-miR-1207-5p	CD151
hsa-miR-1207-5p	CSF1
hsa-miR-1207-5p	STOML2
hsa-miR-1207-5p	TERT
hsa-miR-1207-5p	STAT6
hsa-miR-122-3p	MCAT
hsa-miR-122-3p	FUT1
hsa-miR-1224-5p	CREB1
hsa-miR-1225-5p	IRS1
hsa-miR-122-5p	ANXA11
hsa-miR-122-5p	ENTPD4
hsa-miR-122-5p	PDK4
hsa-miR-122-5p	AXL
hsa-miR-122-5p	PEG10
hsa-miR-122-5p	RAB6B
hsa-miR-122-5p	PRKAB1
hsa-miR-122-5p	P4HA1
hsa-miR-122-5p	TRIB1
hsa-miR-122-5p	CLIC4
hsa-miR-122-5p	FAM117B
hsa-miR-122-5p	ADAM17
hsa-miR-122-5p	ANK2
hsa-miR-122-5p	DUSP2
hsa-miR-122-5p	SPRY2
hsa-miR-122-5p	TPD52L2
hsa-miR-122-5p	PTPN1
hsa-miR-122-5p	BAX
hsa-miR-122-5p	CREB1
hsa-miR-122-5p	NCAM1
hsa-miR-122-5p	MEF2D
hsa-miR-122-5p	DSTYK
hsa-miR-122-5p	XPO6
hsa-miR-122-5p	NOD2
hsa-miR-122-5p	VEGFC
hsa-miR-122-5p	CDK4
hsa-miR-122-5p	GYS1
hsa-miR-122-5p	WNT1
hsa-miR-122-5p	ZNF395
hsa-miR-122-5p	IGF1R
hsa-miR-122-5p	PKM
hsa-miR-122-5p	MAPK11
hsa-miR-122-5p	LPIN1
hsa-miR-122-5p	PRKRA
hsa-miR-122-5p	GALNT10
hsa-miR-122-5p	FOXJ3
hsa-miR-122-5p	G6PC3
hsa-miR-122-5p	AKT3
hsa-miR-122-5p	MECP2
hsa-miR-122-5p	ATP1A2
hsa-miR-122-5p	ALDOA
hsa-miR-122-5p	SLC7A11
hsa-miR-122-5p	CCNG1
hsa-miR-122-5p	EGLN3
hsa-miR-122-5p	CTDNEP1
hsa-miR-122-5p	RHOA
hsa-miR-122-5p	CYP7A1
hsa-miR-122-5p	RAC1
hsa-miR-122-5p	NFATC2IP
hsa-miR-122-5p	FOXP1
hsa-miR-122-5p	UBAP2
hsa-miR-122-5p	EGFR
hsa-miR-122-5p	AP3M2
hsa-miR-122-5p	HMOX1
hsa-miR-122-5p	ADAM10
hsa-miR-122-5p	BCL2L2
hsa-miR-122-5p	SRF
hsa-miR-122-5p	FUNDC2
hsa-miR-122-5p	FUT8
hsa-miR-122-5p	TBX19
hsa-miR-122-5p	NUMBL
hsa-miR-122-5p	RAB11FIP1
hsa-miR-122-5p	IL1A
hsa-miR-122-5p	SOCS1
hsa-miR-122-5p	SLC7A1
hsa-miR-122-5p	NT5C3A
hsa-miR-1226-3p	MUC1
hsa-miR-1228-3p	MOAP1
hsa-miR-1228-3p	CSNK2A2
hsa-miR-1228-3p	TP53
hsa-miR-1228-5p	MIF
hsa-miR-1229-3p	SORL1
hsa-miR-1234-3p	STAT3
hsa-miR-1236-3p	TCEAL1
hsa-miR-1236-3p	RORC
hsa-miR-1236-3p	FLT4
hsa-miR-1236-3p	KDR
hsa-miR-1236-3p	ZEB1
hsa-miR-124-3p	CDK2
hsa-miR-124-3p	EFNB1
hsa-miR-124-3p	PRRX1
hsa-miR-124-3p	MYO10
hsa-miR-124-3p	PIM1
hsa-miR-124-3p	CTDSP1
hsa-miR-124-3p	XRCC6
hsa-miR-124-3p	AHR
hsa-miR-124-3p	NFATC1
hsa-miR-124-3p	HOTAIR
hsa-miR-124-3p	PTBP1
hsa-miR-124-3p	CCND2
hsa-miR-124-3p	SOS1
hsa-miR-124-3p	LAMC1
hsa-miR-124-3p	NEAT1
hsa-miR-124-3p	SSSCA1
hsa-miR-124-3p	RGS4
hsa-miR-124-3p	CD151
hsa-miR-124-3p	FLOT1
hsa-miR-124-3p	AKT2
hsa-miR-124-3p	SGPL1
hsa-miR-124-3p	B4GALT1
hsa-miR-124-3p	NFKBIZ
hsa-miR-124-3p	CCL2
hsa-miR-124-3p	NR3C2
hsa-miR-124-3p	CBL
hsa-miR-124-3p	CEBPA
hsa-miR-124-3p	EZH2
hsa-miR-124-3p	CAMTA1
hsa-miR-124-3p	SMOX
hsa-miR-124-3p	FOXA2
hsa-miR-124-3p	DNMT3B
hsa-miR-124-3p	ELK3
hsa-miR-124-3p	IL6R
hsa-miR-124-3p	SPHK1
hsa-miR-124-3p	PIK3CA
hsa-miR-124-3p	ITGB3
hsa-miR-124-3p	CD274
hsa-miR-124-3p	PPP1R13L
hsa-miR-124-3p	CAPNS1
hsa-miR-124-3p	AMOTL1
hsa-miR-124-3p	CDK4
hsa-miR-124-3p	RHOG
hsa-miR-124-3p	CAV1
hsa-miR-124-3p	ROCK2
hsa-miR-124-3p	FXN
hsa-miR-124-3p	TRIB3
hsa-miR-124-3p	RRAS
hsa-miR-124-3p	IQGAP1
hsa-miR-124-3p	SMYD3
hsa-miR-124-3p	HMGA1
hsa-miR-124-3p	AR
hsa-miR-124-3p	BDNF
hsa-miR-124-3p	CDK6
hsa-miR-124-3p	E2F6
hsa-miR-124-3p	SYCP1
hsa-miR-124-3p	CDH2
hsa-miR-124-3p	MECP2
hsa-miR-124-3p	RAP2A
hsa-miR-124-3p	MTDH
hsa-miR-124-3p	VIM
hsa-miR-124-3p	SLC16A1
hsa-miR-124-3p	HNRNPA2B1
hsa-miR-124-3p	GRIA1
hsa-miR-124-3p	CASC3
hsa-miR-124-3p	RAC1
hsa-miR-124-3p	SIRT1
hsa-miR-124-3p	EGR1
hsa-miR-124-3p	MTPN
hsa-miR-124-3p	NR3C1
hsa-miR-124-3p	REST
hsa-miR-124-3p	ITGB1
hsa-miR-124-3p	RDH10
hsa-miR-124-3p	CLOCK
hsa-miR-124-3p	GRIA2
hsa-miR-124-3p	GRIA3
hsa-miR-124-3p	STAT3
hsa-miR-124-3p	KLF6
hsa-miR-124-3p	SART3
hsa-miR-124-3p	CTGF
hsa-miR-124-3p	MGMT
hsa-miR-124-3p	RELA
hsa-miR-124-3p	UHRF1
hsa-miR-124-3p	JAG1
hsa-miR-124-3p	SNAI2
hsa-miR-124-3p	MAPK14
hsa-miR-124-3p	ROCK1
hsa-miR-1245a	BRCA2
hsa-miR-124-5p	NR4A1
hsa-miR-124-5p	BECN1
hsa-miR-124-5p	ACHE
hsa-miR-124-5p	FOXQ1
hsa-miR-124-5p	STAT3
hsa-miR-1246	DYRK1A
hsa-miR-1246	PRKAR1A
hsa-miR-1246	NFIB
hsa-miR-1246	GSK3B
hsa-miR-1246	AXIN2
hsa-miR-1247-5p	MAP3K9
hsa-miR-1247-5p	SOX9
hsa-miR-1249-3p	PTCH1
hsa-miR-1250-3p	PTEN
hsa-miR-1250-3p	NOD1
hsa-miR-1253	BTK
hsa-miR-1254	CCAR1
hsa-miR-1256	TRIM68
hsa-miR-1258	HPSE
hsa-miR-1258	MRGPRF
hsa-miR-125a-3p	IRF4
hsa-miR-125a-3p	VEGFA
hsa-miR-125a-3p	BRCA1
hsa-miR-125a-3p	MTA1
hsa-miR-125a-3p	GPC4
hsa-miR-125a-3p	EZH2
hsa-miR-125a-3p	XBP1
hsa-miR-125a-3p	FYN
hsa-miR-125a-3p	NRG1
hsa-miR-125a-3p	RHOA
hsa-miR-125a-3p	IL6
hsa-miR-125a-3p	IL23R
hsa-miR-125a-3p	GIT1
hsa-miR-125a-3p	PRDM1
hsa-miR-125a-5p	CDKN1A
hsa-miR-125a-5p	AKT1
hsa-miR-125a-5p	MEG3
hsa-miR-125a-5p	ARID3B
hsa-miR-125a-5p	NAIF1
hsa-miR-125a-5p	HDAC5
hsa-miR-125a-5p	MMP11
hsa-miR-125a-5p	IFNG
hsa-miR-125a-5p	TNFAIP3
hsa-miR-125a-5p	CD34
hsa-miR-125a-5p	SIRT7
hsa-miR-125a-5p	CASP2
hsa-miR-125a-5p	GALNT14
hsa-miR-125a-5p	CLEC5A
hsa-miR-125a-5p	MTOR
hsa-miR-125a-5p	E2F3
hsa-miR-125a-5p	EDN1
hsa-miR-125a-5p	BCL2L12
hsa-miR-125a-5p	VPS51
hsa-miR-125a-5p	KLF13
hsa-miR-125a-5p	EIF4EBP1
hsa-miR-125a-5p	TAZ
hsa-miR-125a-5p	RAF1
hsa-miR-125a-5p	SMAD4
hsa-miR-125a-5p	LFNG
hsa-miR-125a-5p	LIN28A
hsa-miR-125a-5p	NTRK3
hsa-miR-125a-5p	BAK1
hsa-miR-125a-5p	ELAVL1
hsa-miR-125a-5p	ARID3A
hsa-miR-125a-5p	JAK2
hsa-miR-125a-5p	BCL2
hsa-miR-125a-5p	ZBTB7A
hsa-miR-125a-5p	HK2
hsa-miR-125a-5p	HDAC4
hsa-miR-125a-5p	ESRRA
hsa-miR-125a-5p	ERBB3
hsa-miR-125a-5p	PIK3CG
hsa-miR-125a-5p	EGFR
hsa-miR-125a-5p	HAX1
hsa-miR-125a-5p	SMAD2
hsa-miR-125a-5p	ERBB2
hsa-miR-125a-5p	STAT3
hsa-miR-125a-5p	TRAF6
hsa-miR-125a-5p	ABL2
hsa-miR-125a-5p	TP53
hsa-miR-125a-5p	DLL4
hsa-miR-125a-5p	LIFR
hsa-miR-125a-5p	MAPK14
hsa-miR-125a-5p	MCL1
hsa-miR-125b-1-3p	MTFP1
hsa-miR-125b-1-3p	BIK
hsa-miR-125b-1-3p	SGPL1
hsa-miR-125b-1-3p	MAP2K7
hsa-miR-125b-1-3p	TACSTD2
hsa-miR-125b-1-3p	S1PR1
hsa-miR-125b-1-3p	BGLAP
hsa-miR-125b-1-3p	FRZB
hsa-miR-125b-1-3p	TP53
hsa-miR-125b-1-3p	ITGA9
hsa-miR-125b-2-3p	IGF1R
hsa-miR-125b-5p	IRF4
hsa-miR-125b-5p	IKZF2
hsa-miR-125b-5p	SUV39H1
hsa-miR-125b-5p	PIK3CB
hsa-miR-125b-5p	VPS4B
hsa-miR-125b-5p	LIPA
hsa-miR-125b-5p	CDKN2A
hsa-miR-125b-5p	PTH1R
hsa-miR-125b-5p	SFRP5
hsa-miR-125b-5p	BCL3
hsa-miR-125b-5p	IKZF3
hsa-miR-125b-5p	TNF
hsa-miR-125b-5p	AKT1
hsa-miR-125b-5p	FGFR2
hsa-miR-125b-5p	CSNK2A1
hsa-miR-125b-5p	SET
hsa-miR-125b-5p	PIAS3
hsa-miR-125b-5p	CGN
hsa-miR-125b-5p	APLN
hsa-miR-125b-5p	E2F2
hsa-miR-125b-5p	ARID3B
hsa-miR-125b-5p	MAP3K11
hsa-miR-125b-5p	TET2
hsa-miR-125b-5p	DRAM2
hsa-miR-125b-5p	MAN1B1
hsa-miR-125b-5p	CDH5
hsa-miR-125b-5p	MXD1
hsa-miR-125b-5p	EPOR
hsa-miR-125b-5p	CDKN2D
hsa-miR-125b-5p	FZD6
hsa-miR-125b-5p	TNFAIP3
hsa-miR-125b-5p	SMO
hsa-miR-125b-5p	BMPR1B
hsa-miR-125b-5p	SIRT7
hsa-miR-125b-5p	SGPL1
hsa-miR-125b-5p	SEMA4C
hsa-miR-125b-5p	FES
hsa-miR-125b-5p	BMF
hsa-miR-125b-5p	GSS
hsa-miR-125b-5p	ETS1
hsa-miR-125b-5p	CBFB
hsa-miR-125b-5p	NKIRAS2
hsa-miR-125b-5p	E2F3
hsa-miR-125b-5p	HMGA2
hsa-miR-125b-5p	CEBPA
hsa-miR-125b-5p	PPP1CA
hsa-miR-125b-5p	LACTB
hsa-miR-125b-5p	TP53INP1
hsa-miR-125b-5p	VPS51
hsa-miR-125b-5p	LIN28B
hsa-miR-125b-5p	GAB2
hsa-miR-125b-5p	KLF13
hsa-miR-125b-5p	CCNJ
hsa-miR-125b-5p	IL6R
hsa-miR-125b-5p	EIF4EBP1
hsa-miR-125b-5p	SPHK1
hsa-miR-125b-5p	KLC2
hsa-miR-125b-5p	RAF1
hsa-miR-125b-5p	TBC1D1
hsa-miR-125b-5p	MMP26
hsa-miR-125b-5p	PIGF
hsa-miR-125b-5p	MEGF9
hsa-miR-125b-5p	IKZF4
hsa-miR-125b-5p	HOTTIP
hsa-miR-125b-5p	STARD13
hsa-miR-125b-5p	IGF1R
hsa-miR-125b-5p	PHF8
hsa-miR-125b-5p	SMAD4
hsa-miR-125b-5p	APC
hsa-miR-125b-5p	LIN28A
hsa-miR-125b-5p	PIK3CD
hsa-miR-125b-5p	VDR
hsa-miR-125b-5p	PRKRA
hsa-miR-125b-5p	NTRK3
hsa-miR-125b-5p	BAK1
hsa-miR-125b-5p	NCOR2
hsa-miR-125b-5p	ABTB1
hsa-miR-125b-5p	SCNN1A
hsa-miR-125b-5p	HMGA1
hsa-miR-125b-5p	ICAM2
hsa-miR-125b-5p	MUC1
hsa-miR-125b-5p	ANGPT2
hsa-miR-125b-5p	ARID3A
hsa-miR-125b-5p	JAK2
hsa-miR-125b-5p	AHRR
hsa-miR-125b-5p	NEU1
hsa-miR-125b-5p	BCL2
hsa-miR-125b-5p	BTG2
hsa-miR-125b-5p	HK2
hsa-miR-125b-5p	EIF5A2
hsa-miR-125b-5p	GRIN2A
hsa-miR-125b-5p	DUSP6
hsa-miR-125b-5p	ENPEP
hsa-miR-125b-5p	PODXL
hsa-miR-125b-5p	ERBB3
hsa-miR-125b-5p	DGAT1
hsa-miR-125b-5p	EGFR
hsa-miR-125b-5p	DKK3
hsa-miR-125b-5p	CYP24A1
hsa-miR-125b-5p	MMP13
hsa-miR-125b-5p	NES
hsa-miR-125b-5p	BCL2L2
hsa-miR-125b-5p	ERBB2
hsa-miR-125b-5p	STAT3
hsa-miR-125b-5p	IGF2
hsa-miR-125b-5p	MMP2
hsa-miR-125b-5p	TP53
hsa-miR-125b-5p	GLI1
hsa-miR-125b-5p	LIFR
hsa-miR-125b-5p	ALOX5
hsa-miR-125b-5p	CD44
hsa-miR-125b-5p	MAPK14
hsa-miR-125b-5p	MCL1
hsa-miR-125b-5p	RPS6KA1
hsa-miR-125b-5p	PCTP
hsa-miR-125b-5p	EPO
hsa-miR-125b-5p	PRDM1
hsa-miR-125b-5p	BBC3
hsa-miR-1260b	SFRP1
hsa-miR-1260b	SMAD4
hsa-miR-1260b	DKK2
hsa-miR-126-3p	AKT1
hsa-miR-126-3p	PGR
hsa-miR-126-3p	ADAM9
hsa-miR-126-3p	ADGRE5
hsa-miR-126-3p	VEGFA
hsa-miR-126-3p	SOX2
hsa-miR-126-3p	PLK2
hsa-miR-126-3p	EGFL7
hsa-miR-126-3p	TEK
hsa-miR-126-3p	EZH2
hsa-miR-126-3p	PITPNC1
hsa-miR-126-3p	DNMT1
hsa-miR-126-3p	NFKBIA
hsa-miR-126-3p	IRS1
hsa-miR-126-3p	VCAM1
hsa-miR-126-3p	MMP7
hsa-miR-126-3p	CXCR4
hsa-miR-126-3p	CRK
hsa-miR-126-3p	CXCL12
hsa-miR-126-3p	MERTK
hsa-miR-126-3p	SLC7A5
hsa-miR-126-3p	LRP6
hsa-miR-126-3p	BCL2
hsa-miR-126-3p	CADM1
hsa-miR-126-3p	PIK3R2
hsa-miR-126-3p	SIRT1
hsa-miR-126-3p	FOXO3
hsa-miR-126-3p	ADM
hsa-miR-126-3p	PIK3CG
hsa-miR-126-3p	CRKL
hsa-miR-126-3p	RHOU
hsa-miR-126-3p	TCF4
hsa-miR-126-3p	SPRED1
hsa-miR-126-3p	IGFBP2
hsa-miR-126-3p	KRAS
hsa-miR-126-3p	HOXA9
hsa-miR-126-3p	RGS3
hsa-miR-126-3p	ROCK1
hsa-miR-126-3p	PTPN7
hsa-miR-1264	DNMT1
hsa-miR-126-5p	ADAM9
hsa-miR-126-5p	CYLD
hsa-miR-126-5p	HOTAIR
hsa-miR-126-5p	VEGFA
hsa-miR-126-5p	SLC45A3
hsa-miR-126-5p	MMP7
hsa-miR-126-5p	CRK
hsa-miR-126-5p	CXCL12
hsa-miR-126-5p	MYC
hsa-miR-126-5p	SPRED1
hsa-miR-126-5p	PTPN7
hsa-miR-1266-5p	TERT
hsa-miR-1269a	SOX6
hsa-miR-1269b	CDC40
hsa-miR-1270	FXN
hsa-miR-1271-5p	FOXQ1
hsa-miR-1271-5p	GPC3
hsa-miR-1271-5p	CCNG1
hsa-miR-1273g-3p	PTEN
hsa-miR-127-3p	KMT5A
hsa-miR-127-3p	SKI
hsa-miR-127-3p	SFRP1
hsa-miR-127-3p	BAG5
hsa-miR-127-3p	RGMA
hsa-miR-127-3p	XBP1
hsa-miR-127-3p	XRCC3
hsa-miR-127-3p	ZWINT
hsa-miR-127-3p	MAPK4
hsa-miR-127-3p	BCL6
hsa-miR-127-3p	Sep-07
hsa-miR-127-3p	MMP13
hsa-miR-127-3p	SERPINB9
hsa-miR-127-3p	MGMT
hsa-miR-127-3p	PRDM1
hsa-miR-1274a	FOXO4
hsa-miR-127-5p	BLVRB
hsa-miR-127-5p	SPP1
hsa-miR-1280	ROCK1
hsa-miR-128-1-5p	WNT3A
hsa-miR-128-1-5p	E2F3
hsa-miR-128-1-5p	BMI1
hsa-miR-128-1-5p	SNAI1
hsa-miR-1283	ATF4
hsa-miR-128-3p	ABCA1
hsa-miR-128-3p	EPHB2
hsa-miR-128-3p	SPTAN1
hsa-miR-128-3p	NECTIN4
hsa-miR-128-3p	EPHB1
hsa-miR-128-3p	RXRA
hsa-miR-128-3p	PIK3R1
hsa-miR-128-3p	ISL1
hsa-miR-128-3p	FBXW7
hsa-miR-128-3p	NEK2
hsa-miR-128-3p	FADD
hsa-miR-128-3p	SREBF1
hsa-miR-128-3p	CSF1
hsa-miR-128-3p	MTOR
hsa-miR-128-3p	E2F3
hsa-miR-128-3p	PFKL
hsa-miR-128-3p	BAX
hsa-miR-128-3p	LGALS3
hsa-miR-128-3p	ADORA2B
hsa-miR-128-3p	TGFBR1
hsa-miR-128-3p	BMI1
hsa-miR-128-3p	VEGFC
hsa-miR-128-3p	ABCG1
hsa-miR-128-3p	RET
hsa-miR-128-3p	LIN28A
hsa-miR-128-3p	NTRK3
hsa-miR-128-3p	SUZ12
hsa-miR-128-3p	DCX
hsa-miR-128-3p	PTEN
hsa-miR-128-3p	KLF4
hsa-miR-128-3p	RICTOR
hsa-miR-128-3p	SIRT1
hsa-miR-128-3p	IGF1
hsa-miR-128-3p	WEE1
hsa-miR-128-3p	EGFR
hsa-miR-128-3p	PDK1
hsa-miR-128-3p	CYP2C9
hsa-miR-128-3p	SNAI1
hsa-miR-128-3p	RELN
hsa-miR-128-3p	SMAD2
hsa-miR-128-3p	SNAI2
hsa-miR-128-3p	MAPK14
hsa-miR-128-3p	SREBF2
hsa-miR-128-3p	NANOG
hsa-miR-1284	EIF4A1
hsa-miR-1284	BCL2
hsa-miR-1285-3p	TGM2
hsa-miR-1285-3p	TP53
hsa-miR-1289	ATP4A
hsa-miR-128b	KMT2A
hsa-miR-128b	CDKN1B
hsa-miR-128b	EGFR
hsa-miR-128b	AFF1
hsa-miR-1290	FOXA1
hsa-miR-1291	SLC2A1
hsa-miR-1291	ABCC1
hsa-miR-1291	ERN1
hsa-miR-129-1-3p	PDCD2
hsa-miR-129-1-3p	GSK3B
hsa-miR-129-1-3p	AURKA
hsa-miR-129-2-3p	CCP110
hsa-miR-129-2-3p	CDK6
hsa-miR-129-2-3p	MYC
hsa-miR-129-2-3p	BCL2L2
hsa-miR-129-2-3p	SOX4
hsa-miR-1292-5p	SOX4
hsa-miR-1293	TIMP1
hsa-miR-129-5p	SP1
hsa-miR-129-5p	FNDC3A
hsa-miR-129-5p	COL1A1
hsa-miR-129-5p	AGO3
hsa-miR-129-5p	BECN1
hsa-miR-129-5p	BDKRB2
hsa-miR-129-5p	IGF2BP3
hsa-miR-129-5p	CAMTA1
hsa-miR-129-5p	NOTCH1
hsa-miR-129-5p	HMGB1
hsa-miR-129-5p	ABCG1
hsa-miR-129-5p	TWIST1
hsa-miR-129-5p	APC
hsa-miR-129-5p	WNT4
hsa-miR-129-5p	RET
hsa-miR-129-5p	MCRS1
hsa-miR-129-5p	FMR1
hsa-miR-129-5p	CDK6
hsa-miR-129-5p	NR4A2
hsa-miR-129-5p	VIM
hsa-miR-129-5p	CDH1
hsa-miR-129-5p	IGF1
hsa-miR-129-5p	ABCC5
hsa-miR-129-5p	MAPK1
hsa-miR-129-5p	SOX4
hsa-miR-129-5p	ABCB1
hsa-miR-129-5p	PDPK1
hsa-miR-1296-5p	MCM2
hsa-miR-1296-5p	ERBB2
hsa-miR-1297	TRIB2
hsa-miR-1297	HMGA2
hsa-miR-1297	HMGA1
hsa-miR-1297	MALAT1
hsa-miR-1298-5p	GJA1
hsa-miR-1303	ATG2B
hsa-miR-1303	CLDN18
hsa-miR-130a-3p	MEOX2
hsa-miR-130a-3p	TNF
hsa-miR-130a-3p	TAC1
hsa-miR-130a-3p	IFITM1
hsa-miR-130a-3p	XIAP
hsa-miR-130a-3p	GJA1
hsa-miR-130a-3p	CSF1
hsa-miR-130a-3p	PPARA
hsa-miR-130a-3p	HOXA5
hsa-miR-130a-3p	PPARG
hsa-miR-130a-3p	IL18
hsa-miR-130a-3p	PPARGC1A
hsa-miR-130a-3p	HOXA10
hsa-miR-130a-3p	SMAD4
hsa-miR-130a-3p	ATG2B
hsa-miR-130a-3p	ATXN1
hsa-miR-130a-3p	PTEN
hsa-miR-130a-3p	KLF4
hsa-miR-130a-3p	TGFB1
hsa-miR-130a-3p	MAFB
hsa-miR-130a-3p	MECP2
hsa-miR-130a-3p	DICER1
hsa-miR-130a-3p	PDGFRA
hsa-miR-130a-3p	MYC
hsa-miR-130a-3p	RUNX3
hsa-miR-130a-3p	DLL4
hsa-miR-130a-3p	MAP3K12
hsa-miR-130a-3p	TGFBR2
hsa-miR-130a-3p	ESR1
hsa-miR-130a-3p	SLAIN1
hsa-miR-130a-3p	RAB5A
hsa-miR-130a-5p	PTEN
hsa-miR-130b-3p	CYLD
hsa-miR-130b-3p	CCNA2
hsa-miR-130b-3p	CSF1
hsa-miR-130b-3p	TP53INP1
hsa-miR-130b-3p	PPARA
hsa-miR-130b-3p	PPARG
hsa-miR-130b-3p	PPARGC1A
hsa-miR-130b-3p	SMAD4
hsa-miR-130b-3p	PTEN
hsa-miR-130b-3p	FMR1
hsa-miR-130b-3p	NKD2
hsa-miR-130b-3p	ZBTB4
hsa-miR-130b-3p	IRF1
hsa-miR-130b-3p	DICER1
hsa-miR-130b-3p	PDGFRA
hsa-miR-130b-3p	CMPK1
hsa-miR-130b-3p	SAV1
hsa-miR-130b-3p	IGF1
hsa-miR-130b-3p	MST1
hsa-miR-130b-3p	ZEB1
hsa-miR-130b-3p	ITGB1
hsa-miR-130b-3p	CYP2C9
hsa-miR-130b-3p	CCDC6
hsa-miR-130b-3p	UVRAG
hsa-miR-130b-3p	ERBB2
hsa-miR-130b-3p	STAT3
hsa-miR-130b-3p	MMP2
hsa-miR-130b-3p	RUNX3
hsa-miR-130b-3p	DLL1
hsa-miR-130b-3p	SNAI3
hsa-miR-132-3p	CDKN1A
hsa-miR-132-3p	RB1
hsa-miR-132-3p	PIK3R3
hsa-miR-132-3p	SLC2A1
hsa-miR-132-3p	IRAK4
hsa-miR-132-3p	MUC13
hsa-miR-132-3p	CCNB1
hsa-miR-132-3p	CCNA2
hsa-miR-132-3p	GDF5
hsa-miR-132-3p	ARHGAP32
hsa-miR-132-3p	TLN2
hsa-miR-132-3p	SOX6
hsa-miR-132-3p	SPRY1
hsa-miR-132-3p	SOX5
hsa-miR-132-3p	RAF1
hsa-miR-132-3p	RASA1
hsa-miR-132-3p	AGO2
hsa-miR-132-3p	KLHL11
hsa-miR-132-3p	JPT1
hsa-miR-132-3p	BDNF
hsa-miR-132-3p	CRK
hsa-miR-132-3p	SIRT1
hsa-miR-132-3p	EGFR
hsa-miR-132-3p	MAPK1
hsa-miR-132-3p	SPRED1
hsa-miR-132-3p	SMAD2
hsa-miR-132-3p	YY1AP1
hsa-miR-132-3p	MMP9
hsa-miR-132-3p	HBEGF
hsa-miR-132-3p	FOXO1
hsa-miR-132-3p	SOX4
hsa-miR-132-3p	TJAP1
hsa-miR-132-5p	FOXO1
hsa-miR-133a-3p	SP1
hsa-miR-133a-3p	PNP
hsa-miR-133a-3p	UBA2
hsa-miR-133a-3p	MEG3
hsa-miR-133a-3p	COL1A1
hsa-miR-133a-3p	ANXA2
hsa-miR-133a-3p	GSTP1
hsa-miR-133a-3p	MSN
hsa-miR-133a-3p	CACNA1C
hsa-miR-133a-3p	MMP14
hsa-miR-133a-3p	KCNQ1
hsa-miR-133a-3p	RBPJ
hsa-miR-133a-3p	PDLIM5
hsa-miR-133a-3p	LDLRAP1
hsa-miR-133a-3p	CDC42
hsa-miR-133a-3p	FTL
hsa-miR-133a-3p	KCNH2
hsa-miR-133a-3p	HCN4
hsa-miR-133a-3p	IGF1R
hsa-miR-133a-3p	RFFL
hsa-miR-133a-3p	BCL2L1
hsa-miR-133a-3p	TAGLN2
hsa-miR-133a-3p	HCN2
hsa-miR-133a-3p	UCP2
hsa-miR-133a-3p	SNX30
hsa-miR-133a-3p	NR2C2
hsa-miR-133a-3p	IGF1
hsa-miR-133a-3p	FSCN1
hsa-miR-133a-3p	EGFR
hsa-miR-133a-3p	ZEB1
hsa-miR-133a-3p	CASP9
hsa-miR-133a-3p	VKORC1
hsa-miR-133a-3p	ERBB2
hsa-miR-133a-3p	ARPC5
hsa-miR-133a-3p	SOX4
hsa-miR-133a-3p	CTGF
hsa-miR-133a-3p	NGFR
hsa-miR-133a-3p	AFTPH
hsa-miR-133a-3p	PRDM16
hsa-miR-133a-3p	SGMS2
hsa-miR-133a-3p	LASP1
hsa-miR-133a-3p	MCL1
hsa-miR-133a-5p	RHOA
hsa-miR-133a-5p	FSCN1
hsa-miR-133a-5p	EGFR
hsa-miR-133a-5p	MMP9
hsa-miR-133a-5p	GDNF
hsa-miR-133b	SP1
hsa-miR-133b	FGFR1
hsa-miR-133b	AKT1
hsa-miR-133b	STK3
hsa-miR-133b	FAIM
hsa-miR-133b	PTBP1
hsa-miR-133b	ERG
hsa-miR-133b	PITX3
hsa-miR-133b	GSTP1
hsa-miR-133b	CPNE3
hsa-miR-133b	MMP14
hsa-miR-133b	PPP2R2D
hsa-miR-133b	CDC42
hsa-miR-133b	PTPRK
hsa-miR-133b	KCNH2
hsa-miR-133b	HCN4
hsa-miR-133b	PTBP2
hsa-miR-133b	FAS
hsa-miR-133b	IGF1R
hsa-miR-133b	PKM
hsa-miR-133b	BCL2L1
hsa-miR-133b	TAGLN2
hsa-miR-133b	HCN2
hsa-miR-133b	CXCR4
hsa-miR-133b	NUP214
hsa-miR-133b	FOXC1
hsa-miR-133b	FOXL2
hsa-miR-133b	RHOA
hsa-miR-133b	SIRT1
hsa-miR-133b	FSCN1
hsa-miR-133b	EGFR
hsa-miR-133b	GLI3
hsa-miR-133b	CDK13
hsa-miR-133b	BCL2L2
hsa-miR-133b	MMP9
hsa-miR-133b	CTGF
hsa-miR-133b	GLI1
hsa-miR-133b	RB1CC1
hsa-miR-133b	PRDM16
hsa-miR-133b	SGK1
hsa-miR-133b	MCL1
hsa-miR-133b	MET
hsa-miR-134-5p	GOLPH3
hsa-miR-134-5p	VEGFA
hsa-miR-134-5p	FOXM1
hsa-miR-134-5p	RAB27A
hsa-miR-134-5p	PUM2
hsa-miR-134-5p	OPRM1
hsa-miR-134-5p	VIM
hsa-miR-134-5p	ZDHHC9
hsa-miR-134-5p	ABCC1
hsa-miR-134-5p	ANGPTL4
hsa-miR-134-5p	ITGB1
hsa-miR-134-5p	STAT5B
hsa-miR-134-5p	PAK2
hsa-miR-134-5p	ERBB2
hsa-miR-134-5p	KRAS
hsa-miR-134-5p	MAGI2
hsa-miR-134-5p	NANOG
hsa-miR-135a-3p	KIFC1
hsa-miR-135a-5p	TXNIP
hsa-miR-135a-5p	RUNX2
hsa-miR-135a-5p	CEBPD
hsa-miR-135a-5p	MMP11
hsa-miR-135a-5p	NR3C2
hsa-miR-135a-5p	PPM1E
hsa-miR-135a-5p	SMAD5
hsa-miR-135a-5p	KLF8
hsa-miR-135a-5p	IRS2
hsa-miR-135a-5p	ROCK2
hsa-miR-135a-5p	HOXA10
hsa-miR-135a-5p	APC
hsa-miR-135a-5p	PHLPP2
hsa-miR-135a-5p	KLF4
hsa-miR-135a-5p	HTR1A
hsa-miR-135a-5p	RBAK
hsa-miR-135a-5p	JAK2
hsa-miR-135a-5p	PTK2
hsa-miR-135a-5p	SLC6A4
hsa-miR-135a-5p	BCL2
hsa-miR-135a-5p	ESRRA
hsa-miR-135a-5p	E2F1
hsa-miR-135a-5p	MYC
hsa-miR-135a-5p	EGFR
hsa-miR-135a-5p	DAPK2
hsa-miR-135a-5p	BMPR2
hsa-miR-135a-5p	FOXO1
hsa-miR-135a-5p	PTPRD
hsa-miR-135a-5p	VLDLR
hsa-miR-135a-5p	SIAH1
hsa-miR-135a-5p	ROCK1
hsa-miR-135a-5p	STAT6
hsa-miR-135a-5p	MTSS1
hsa-miR-135b-3p	CCL7
hsa-miR-135b-3p	LATS2
hsa-miR-135b-3p	STAT6
hsa-miR-135b-5p	ACVR1B
hsa-miR-135b-5p	CASR
hsa-miR-135b-5p	PPP2R5C
hsa-miR-135b-5p	RECK
hsa-miR-135b-5p	PPM1E
hsa-miR-135b-5p	SMAD5
hsa-miR-135b-5p	EVI5
hsa-miR-135b-5p	TGFBR1
hsa-miR-135b-5p	APC
hsa-miR-135b-5p	KLF4
hsa-miR-135b-5p	MAFB
hsa-miR-135b-5p	THBS2
hsa-miR-135b-5p	MID1
hsa-miR-135b-5p	BMPR2
hsa-miR-135b-5p	MEF2C
hsa-miR-135b-5p	FOXO1
hsa-miR-135b-5p	MTCH2
hsa-miR-135b-5p	STAT6
hsa-miR-135b-5p	LZTS1
hsa-miR-136-3p	NOTCH3
hsa-miR-136-5p	RASAL2
hsa-miR-136-5p	MTDH
hsa-miR-136-5p	BCL2
hsa-miR-136-5p	IL6
hsa-miR-137	SP1
hsa-miR-137	KDM7A
hsa-miR-137	DCLK1
hsa-miR-137	FUNDC1
hsa-miR-137	KLF12
hsa-miR-137	Nr1i3
hsa-miR-137	KDM4A
hsa-miR-137	COX2
hsa-miR-137	KIT
hsa-miR-137	AKT2
hsa-miR-137	RORA
hsa-miR-137	PRKAA1
hsa-miR-137	BMP7
hsa-miR-137	EZH2
hsa-miR-137	CDC42
hsa-miR-137	KDM2A
hsa-miR-137	YBX1
hsa-miR-137	CUL4A
hsa-miR-137	TRIM13
hsa-miR-137	MED1
hsa-miR-137	PXN
hsa-miR-137	CSE1L
hsa-miR-137	MITF
hsa-miR-137	CALN1
hsa-miR-137	GLIPR1
hsa-miR-137	KLF4
hsa-miR-137	TGFB2
hsa-miR-137	CDK6
hsa-miR-137	KDM5B
hsa-miR-137	CXCL12
hsa-miR-137	MYO1C
hsa-miR-137	MTDH
hsa-miR-137	RASGRF1
hsa-miR-137	SLC6A3
hsa-miR-137	ESRRA
hsa-miR-137	PTGS2
hsa-miR-137	CTBP1
hsa-miR-137	BNIP3L
hsa-miR-137	NCOA3
hsa-miR-137	MSI1
hsa-miR-137	EGFR
hsa-miR-137	ZNF804A
hsa-miR-137	FMNL2
hsa-miR-137	PAK2
hsa-miR-137	SERPINA3
hsa-miR-137	KDM1A
hsa-miR-137	TBX3
hsa-miR-137	MET
hsa-miR-138-1-3p	ZEB2
hsa-miR-138-1-3p	PDK1
hsa-miR-138-1-3p	HIF1A
hsa-miR-138-5p	RMND5A
hsa-miR-138-5p	AKT1
hsa-miR-138-5p	MAP3K11
hsa-miR-138-5p	S100A1
hsa-miR-138-5p	MXD1
hsa-miR-138-5p	TWIST2
hsa-miR-138-5p	CCND1
hsa-miR-138-5p	CYTOR
hsa-miR-138-5p	YAP1
hsa-miR-138-5p	EZH2
hsa-miR-138-5p	EIF4EBP1
hsa-miR-138-5p	CD274
hsa-miR-138-5p	RHOC
hsa-miR-138-5p	ZEB2
hsa-miR-138-5p	ROCK2
hsa-miR-138-5p	RARA
hsa-miR-138-5p	BAG1
hsa-miR-138-5p	SUZ12
hsa-miR-138-5p	LCN2
hsa-miR-138-5p	CCND3
hsa-miR-138-5p	CASP3
hsa-miR-138-5p	FOSL1
hsa-miR-138-5p	FOXC1
hsa-miR-138-5p	PTK2
hsa-miR-138-5p	VIM
hsa-miR-138-5p	CDH1
hsa-miR-138-5p	GNAI2
hsa-miR-138-5p	KDM5C
hsa-miR-138-5p	SIRT1
hsa-miR-138-5p	H2AFX
hsa-miR-138-5p	SENP1
hsa-miR-138-5p	FERMT2
hsa-miR-138-5p	TERT
hsa-miR-138-5p	RELN
hsa-miR-138-5p	BCL11A
hsa-miR-138-5p	SOX4
hsa-miR-138-5p	BLCAP
hsa-miR-138-5p	SNAI2
hsa-miR-138-5p	ADGRA2
hsa-miR-138-5p	EID1
hsa-miR-138-5p	SOX9
hsa-miR-138-5p	NFKB1
hsa-miR-138-5p	HIF1A
hsa-miR-139-3p	MMP11
hsa-miR-139-3p	NOB1
hsa-miR-139-3p	ELAVL1
hsa-miR-139-5p	RAP1B
hsa-miR-139-5p	MMP11
hsa-miR-139-5p	HRAS
hsa-miR-139-5p	SMARCA4
hsa-miR-139-5p	PDE4D
hsa-miR-139-5p	TPD52
hsa-miR-139-5p	NR5A2
hsa-miR-139-5p	NOTCH1
hsa-miR-139-5p	ACTC1
hsa-miR-139-5p	PIK3CA
hsa-miR-139-5p	WNT1
hsa-miR-139-5p	ROCK2
hsa-miR-139-5p	IGF1R
hsa-miR-139-5p	JUN
hsa-miR-139-5p	ADGRL4
hsa-miR-139-5p	CXCR4
hsa-miR-139-5p	OIP5
hsa-miR-139-5p	RHOT1
hsa-miR-139-5p	BCL2
hsa-miR-139-5p	FOS
hsa-miR-139-5p	FAM162A
hsa-miR-139-5p	ZHX2
hsa-miR-139-5p	MCL1
hsa-miR-139-5p	NFKB1
hsa-miR-139-5p	MET
hsa-miR-1-3p	SP1
hsa-miR-1-3p	ND1
hsa-miR-1-3p	PNP
hsa-miR-1-3p	CAND1
hsa-miR-1-3p	YWHAZ
hsa-miR-1-3p	FRS2
hsa-miR-1-3p	ATP6V1B2
hsa-miR-1-3p	LARP4
hsa-miR-1-3p	NOTCH3
hsa-miR-1-3p	PIM1
hsa-miR-1-3p	TH
hsa-miR-1-3p	PPP2R5A
hsa-miR-1-3p	PTBP1
hsa-miR-1-3p	FN1
hsa-miR-1-3p	ANXA2
hsa-miR-1-3p	VEGFA
hsa-miR-1-3p	HSPD1
hsa-miR-1-3p	CCND1
hsa-miR-1-3p	MEF2A
hsa-miR-1-3p	GJA1
hsa-miR-1-3p	PAX3
hsa-miR-1-3p	CCL2
hsa-miR-1-3p	MPL
hsa-miR-1-3p	ETS1
hsa-miR-1-3p	POGK
hsa-miR-1-3p	SOX6
hsa-miR-1-3p	CEBPA
hsa-miR-1-3p	SLC8A1
hsa-miR-1-3p	EDN1
hsa-miR-1-3p	HAND2
hsa-miR-1-3p	CNN3
hsa-miR-1-3p	PRKCE
hsa-miR-1-3p	HSPA4
hsa-miR-1-3p	TKT
hsa-miR-1-3p	HCN4
hsa-miR-1-3p	XPO6
hsa-miR-1-3p	API5
hsa-miR-1-3p	PIK3CA
hsa-miR-1-3p	ADAR
hsa-miR-1-3p	CDK4
hsa-miR-1-3p	KCNE1
hsa-miR-1-3p	TWIST1
hsa-miR-1-3p	ASPH
hsa-miR-1-3p	TAGLN2
hsa-miR-1-3p	HCN2
hsa-miR-1-3p	BDNF
hsa-miR-1-3p	BAG4
hsa-miR-1-3p	CXCL12
hsa-miR-1-3p	FABP3
hsa-miR-1-3p	HDAC4
hsa-miR-1-3p	CALM3
hsa-miR-1-3p	TMSB4X
hsa-miR-1-3p	FZD7
hsa-miR-1-3p	IGF1
hsa-miR-1-3p	KCNJ2
hsa-miR-1-3p	IL11
hsa-miR-1-3p	PTMA
hsa-miR-1-3p	FOXP1
hsa-miR-1-3p	RARB
hsa-miR-1-3p	SPRED1
hsa-miR-1-3p	AGO1
hsa-miR-1-3p	TNKS2
hsa-miR-1-3p	TWF1
hsa-miR-1-3p	KRAS
hsa-miR-1-3p	SNAI2
hsa-miR-1-3p	LASP1
hsa-miR-1-3p	GATA4
hsa-miR-1-3p	PGD
hsa-miR-1-3p	ABCB1
hsa-miR-1-3p	NAIP
hsa-miR-1-3p	COX1
hsa-miR-1-3p	FASN
hsa-miR-1-3p	SOX9
hsa-miR-1-3p	KIF2A
hsa-miR-1-3p	MET
hsa-miR-1-3p	G6PD
hsa-miR-140-3p	FN1
hsa-miR-140-3p	ATP8A1
hsa-miR-140-3p	GPC1
hsa-miR-140-3p	MARCKSL1
hsa-miR-140-3p	ATP6AP2
hsa-miR-140-3p	COL4A1
hsa-miR-140-3p	ITGA6
hsa-miR-140-3p	NRIP1
hsa-miR-140-3p	CD38
hsa-miR-140-5p	OSTM1
hsa-miR-140-5p	GALC
hsa-miR-140-5p	MEG3
hsa-miR-140-5p	VEGFA
hsa-miR-140-5p	LAMC1
hsa-miR-140-5p	FZD6
hsa-miR-140-5p	RALA
hsa-miR-140-5p	SOX2
hsa-miR-140-5p	SNORD12C
hsa-miR-140-5p	DNMT1
hsa-miR-140-5p	ALDH1A1
hsa-miR-140-5p	TGFBR1
hsa-miR-140-5p	Sep-02
hsa-miR-140-5p	IGF1R
hsa-miR-140-5p	FGF9
hsa-miR-140-5p	MMD
hsa-miR-140-5p	GALNT16
hsa-miR-140-5p	HDAC4
hsa-miR-140-5p	SMURF1
hsa-miR-140-5p	PDGFRA
hsa-miR-140-5p	HMGN5
hsa-miR-140-5p	FGFRL1
hsa-miR-140-5p	PAX6
hsa-miR-140-5p	HDAC7
hsa-miR-140-5p	STAT1
hsa-miR-140-5p	PIN1
hsa-miR-140-5p	SOX4
hsa-miR-140-5p	DNPEP
hsa-miR-140-5p	SOX9
hsa-miR-141-3p	YWHAG
hsa-miR-141-3p	KEAP1
hsa-miR-141-3p	TFDP2
hsa-miR-141-3p	TRAPPC2B
hsa-miR-141-3p	SFPQ
hsa-miR-141-3p	RASSF2
hsa-miR-141-3p	BRD3
hsa-miR-141-3p	ZMPSTE24
hsa-miR-141-3p	TIAM1
hsa-miR-141-3p	ACVR2B
hsa-miR-141-3p	KLF12
hsa-miR-141-3p	SHC1
hsa-miR-141-3p	NR0B2
hsa-miR-141-3p	YAP1
hsa-miR-141-3p	E2F3
hsa-miR-141-3p	KLF11
hsa-miR-141-3p	UBAP1
hsa-miR-141-3p	MAPK9
hsa-miR-141-3p	PPARA
hsa-miR-141-3p	STAT4
hsa-miR-141-3p	DLX5
hsa-miR-141-3p	STAT5A
hsa-miR-141-3p	MAP4K4
hsa-miR-141-3p	TAZ
hsa-miR-141-3p	PAPPA
hsa-miR-141-3p	ZEB2
hsa-miR-141-3p	CDC25A
hsa-miR-141-3p	ZFPM2
hsa-miR-141-3p	IGF1R
hsa-miR-141-3p	HIPK2
hsa-miR-141-3p	PHLPP1
hsa-miR-141-3p	HDGF
hsa-miR-141-3p	PHLPP2
hsa-miR-141-3p	PTEN
hsa-miR-141-3p	TGFB2
hsa-miR-141-3p	BAP1
hsa-miR-141-3p	HNRNPD
hsa-miR-141-3p	EIF4E
hsa-miR-141-3p	CTBP2
hsa-miR-141-3p	ERBIN
hsa-miR-141-3p	VAC14
hsa-miR-141-3p	Sep-07
hsa-miR-141-3p	ELMO2
hsa-miR-141-3p	CDC25C
hsa-miR-141-3p	ZEB1
hsa-miR-141-3p	CDYL
hsa-miR-141-3p	CLOCK
hsa-miR-141-3p	TM4SF1
hsa-miR-141-3p	HOXB5
hsa-miR-141-3p	PTPRD
hsa-miR-141-3p	MALAT1
hsa-miR-141-3p	WDR37
hsa-miR-141-3p	KLHL20
hsa-miR-141-3p	MAPK14
hsa-miR-141-3p	RIN2
hsa-miR-141-3p	TCF7L1
hsa-miR-141-5p	KEAP1
hsa-miR-141-5p	ICAM1
hsa-miR-141-5p	WNK1
hsa-miR-141-5p	SPAG9
hsa-miR-142-3p	LGR5
hsa-miR-142-3p	ARNTL
hsa-miR-142-3p	ABCG2
hsa-miR-142-3p	TGFBR1
hsa-miR-142-3p	HMGB1
hsa-miR-142-3p	BOD1
hsa-miR-142-3p	ROCK2
hsa-miR-142-3p	HOXA10
hsa-miR-142-3p	APC
hsa-miR-142-3p	CCNT2
hsa-miR-142-3p	HOXA7
hsa-miR-142-3p	PROM1
hsa-miR-142-3p	HMGA1
hsa-miR-142-3p	THBS4
hsa-miR-142-3p	PRKCA
hsa-miR-142-3p	LPP
hsa-miR-142-3p	PTPN23
hsa-miR-142-3p	EGR2
hsa-miR-142-3p	RAC1
hsa-miR-142-3p	TAB2
hsa-miR-142-3p	HSPA1B
hsa-miR-142-3p	DOCK6
hsa-miR-142-3p	LRRC32
hsa-miR-142-3p	HOXA9
hsa-miR-142-3p	IL1A
hsa-miR-142-5p	NFE2L2
hsa-miR-142-5p	TP53INP1
hsa-miR-142-5p	SMAD3
hsa-miR-142-5p	PTEN
hsa-miR-142-5p	TGFB2
hsa-miR-142-5p	BACH2
hsa-miR-142-5p	CLDN1
hsa-miR-142-5p	RAC1
hsa-miR-142-5p	SIRT1
hsa-miR-142-5p	ZEB1
hsa-miR-142-5p	TGFBR2
hsa-miR-142-5p	SOCS1
hsa-miR-142-5p	HIF1A
hsa-miR-143-3p	FNDC3B
hsa-miR-143-3p	HNF4A
hsa-miR-143-3p	MAPK7
hsa-miR-143-3p	SDC1
hsa-miR-143-3p	MYO6
hsa-miR-143-3p	TNF
hsa-miR-143-3p	AKT1
hsa-miR-143-3p	FHIT
hsa-miR-143-3p	OSBPL8
hsa-miR-143-3p	NFATC1
hsa-miR-143-3p	SERPINE1
hsa-miR-143-3p	HRAS
hsa-miR-143-3p	DNMT3A
hsa-miR-143-3p	AKT2
hsa-miR-143-3p	NFKB2
hsa-miR-143-3p	MMP14
hsa-miR-143-3p	DDX6
hsa-miR-143-3p	LIMK1
hsa-miR-143-3p	GABARAPL1
hsa-miR-143-3p	RREB1
hsa-miR-143-3p	MDM2
hsa-miR-143-3p	BRAF
hsa-miR-143-3p	IL13RA1
hsa-miR-143-3p	MACC1
hsa-miR-143-3p	IGF1R
hsa-miR-143-3p	ITGB4
hsa-miR-143-3p	BAG3
hsa-miR-143-3p	COL3A1
hsa-miR-143-3p	BCL2
hsa-miR-143-3p	NR2C2
hsa-miR-143-3p	HK2
hsa-miR-143-3p	KLF5
hsa-miR-143-3p	FSCN1
hsa-miR-143-3p	PTGS2
hsa-miR-143-3p	MMP13
hsa-miR-143-3p	ITGB1
hsa-miR-143-3p	CYP2C9
hsa-miR-143-3p	MMP9
hsa-miR-143-3p	MMP2
hsa-miR-143-3p	CTGF
hsa-miR-143-3p	TLR2
hsa-miR-143-3p	KRAS
hsa-miR-143-3p	FAM83F
hsa-miR-143-3p	CD44
hsa-miR-143-3p	DTNB
hsa-miR-143-5p	COX2
hsa-miR-143-5p	ERBB3
hsa-miR-144-3p	PLAG1
hsa-miR-144-3p	PBX3
hsa-miR-144-3p	TTN
hsa-miR-144-3p	NFE2L2
hsa-miR-144-3p	TUG1
hsa-miR-144-3p	XIST
hsa-miR-144-3p	ETS1
hsa-miR-144-3p	MTOR
hsa-miR-144-3p	EZH2
hsa-miR-144-3p	NOTCH1
hsa-miR-144-3p	APP
hsa-miR-144-3p	ZEB2
hsa-miR-144-3p	IRS1
hsa-miR-144-3p	FGG
hsa-miR-144-3p	CFTR
hsa-miR-144-3p	SMAD4
hsa-miR-144-3p	PTEN
hsa-miR-144-3p	TGFB1
hsa-miR-144-3p	MAP3K8
hsa-miR-144-3p	PTGS2
hsa-miR-144-3p	ZEB1
hsa-miR-144-3p	MET
hsa-miR-144-5p	RUNX1
hsa-miR-144-5p	CCNE1
hsa-miR-144-5p	ROCK2
hsa-miR-144-5p	TGIF1
hsa-miR-144-5p	SMAD4
hsa-miR-144-5p	CCNE2
hsa-miR-144-5p	ROCK1
hsa-miR-144-5p	MET
hsa-miR-145-3p	SMAD3
hsa-miR-145-3p	PLCE1
hsa-miR-145-3p	MMP16
hsa-miR-145-3p	MTDH
hsa-miR-145-5p	CDKN1A
hsa-miR-145-5p	SP1
hsa-miR-145-5p	PPP3CA
hsa-miR-145-5p	CLINT1
hsa-miR-145-5p	SOCS7
hsa-miR-145-5p	RPS6KB1
hsa-miR-145-5p	MYO5A
hsa-miR-145-5p	IFNB1
hsa-miR-145-5p	GOLM1
hsa-miR-145-5p	POU5F1
hsa-miR-145-5p	NDRG2
hsa-miR-145-5p	MYO6
hsa-miR-145-5p	DFFA
hsa-miR-145-5p	MYOCD
hsa-miR-145-5p	ALDH3A1
hsa-miR-145-5p	SET
hsa-miR-145-5p	SERINC5
hsa-miR-145-5p	ADD3
hsa-miR-145-5p	NFATC1
hsa-miR-145-5p	CCDC43
hsa-miR-145-5p	HDAC2
hsa-miR-145-5p	ABRACL
hsa-miR-145-5p	SERPINE1
hsa-miR-145-5p	ERG
hsa-miR-145-5p	AP1G1
hsa-miR-145-5p	TPRG1
hsa-miR-145-5p	AKR1B10
hsa-miR-145-5p	CD28
hsa-miR-145-5p	VEGFA
hsa-miR-145-5p	MAP2K6
hsa-miR-145-5p	HLTF
hsa-miR-145-5p	CRNDE
hsa-miR-145-5p	ADAM17
hsa-miR-145-5p	KREMEN1
hsa-miR-145-5p	SOX2
hsa-miR-145-5p	MEST
hsa-miR-145-5p	TUG1
hsa-miR-145-5p	MMP14
hsa-miR-145-5p	APH1A
hsa-miR-145-5p	CD40
hsa-miR-145-5p	ETS1
hsa-miR-145-5p	GMFB
hsa-miR-145-5p	ARL6IP5
hsa-miR-145-5p	DDX6
hsa-miR-145-5p	NRAS
hsa-miR-145-5p	E2F3
hsa-miR-145-5p	SRGAP1
hsa-miR-145-5p	SPTBN1
hsa-miR-145-5p	HMGA2
hsa-miR-145-5p	LYPLA2
hsa-miR-145-5p	TNFSF13
hsa-miR-145-5p	VPS51
hsa-miR-145-5p	FAM3C
hsa-miR-145-5p	BNIP3
hsa-miR-145-5p	NUDT1
hsa-miR-145-5p	RREB1
hsa-miR-145-5p	PTP4A2
hsa-miR-145-5p	MDM2
hsa-miR-145-5p	TPM3
hsa-miR-145-5p	BRAF
hsa-miR-145-5p	SMAD3
hsa-miR-145-5p	ITGB8
hsa-miR-145-5p	IRS2
hsa-miR-145-5p	DDX17
hsa-miR-145-5p	PIGF
hsa-miR-145-5p	MMP12
hsa-miR-145-5p	CDK4
hsa-miR-145-5p	IRS1
hsa-miR-145-5p	MSH3
hsa-miR-145-5p	FXN
hsa-miR-145-5p	MIXL1
hsa-miR-145-5p	CFTR
hsa-miR-145-5p	IGF1R
hsa-miR-145-5p	ARF6
hsa-miR-145-5p	MMP1
hsa-miR-145-5p	DDC
hsa-miR-145-5p	PXN
hsa-miR-145-5p	FAM45A
hsa-miR-145-5p	CTNND1
hsa-miR-145-5p	MCM2
hsa-miR-145-5p	RPA1
hsa-miR-145-5p	KLF4
hsa-miR-145-5p	PARP8
hsa-miR-145-5p	TGFB2
hsa-miR-145-5p	ABHD17C
hsa-miR-145-5p	SWAP70
hsa-miR-145-5p	CDK6
hsa-miR-145-5p	JADE1
hsa-miR-145-5p	PAK4
hsa-miR-145-5p	MUC1
hsa-miR-145-5p	ANGPT2
hsa-miR-145-5p	NIPSNAP1
hsa-miR-145-5p	CDH2
hsa-miR-145-5p	TSPAN6
hsa-miR-145-5p	F11R
hsa-miR-145-5p	MTDH
hsa-miR-145-5p	DTD1
hsa-miR-145-5p	COL5A1
hsa-miR-145-5p	EIF4E
hsa-miR-145-5p	KLF5
hsa-miR-145-5p	TMEM9B
hsa-miR-145-5p	C11orf65
hsa-miR-145-5p	MTMR14
hsa-miR-145-5p	EPAS1
hsa-miR-145-5p	FSCN1
hsa-miR-145-5p	PODXL
hsa-miR-145-5p	SPTLC1
hsa-miR-145-5p	MYC
hsa-miR-145-5p	EGFR
hsa-miR-145-5p	SP7
hsa-miR-145-5p	ABCC1
hsa-miR-145-5p	SENP1
hsa-miR-145-5p	YES1
hsa-miR-145-5p	RTKN
hsa-miR-145-5p	STAT1
hsa-miR-145-5p	NEDD9
hsa-miR-145-5p	SMAD2
hsa-miR-145-5p	ROBO2
hsa-miR-145-5p	NDUFA4
hsa-miR-145-5p	CTGF
hsa-miR-145-5p	CEP19
hsa-miR-145-5p	TGFBR2
hsa-miR-145-5p	CD44
hsa-miR-145-5p	CAMK1D
hsa-miR-145-5p	FLI1
hsa-miR-145-5p	ESR1
hsa-miR-145-5p	NAIP
hsa-miR-145-5p	SOX9
hsa-miR-145-5p	NANOG
hsa-miR-145-5p	ROCK1
hsa-miR-145-5p	ALPPL2
hsa-miR-145-5p	TIRAP
hsa-miR-145-5p	ILK
hsa-miR-145-5p	HDAC11
hsa-miR-146a-3p	CXCR4
hsa-miR-146a-3p	PTTG1
hsa-miR-146a-5p	COPS8
hsa-miR-146a-5p	ICAM1
hsa-miR-146a-5p	CFH
hsa-miR-146a-5p	IRAK1
hsa-miR-146a-5p	RNF11
hsa-miR-146a-5p	CCND2
hsa-miR-146a-5p	SOS1
hsa-miR-146a-5p	COX2
hsa-miR-146a-5p	LAMC2
hsa-miR-146a-5p	IRAK2
hsa-miR-146a-5p	CPM
hsa-miR-146a-5p	CCND1
hsa-miR-146a-5p	BCLAF1
hsa-miR-146a-5p	CASP7
hsa-miR-146a-5p	SOX2
hsa-miR-146a-5p	NUMB
hsa-miR-146a-5p	NOS1
hsa-miR-146a-5p	BRCA1
hsa-miR-146a-5p	CCNA2
hsa-miR-146a-5p	ERBB4
hsa-miR-146a-5p	SIKE1
hsa-miR-146a-5p	FADD
hsa-miR-146a-5p	CCL5
hsa-miR-146a-5p	CARD10
hsa-miR-146a-5p	PTGES2
hsa-miR-146a-5p	FAF1
hsa-miR-146a-5p	CD80
hsa-miR-146a-5p	NOTCH1
hsa-miR-146a-5p	PRKCE
hsa-miR-146a-5p	DUSP1
hsa-miR-146a-5p	L1CAM
hsa-miR-146a-5p	LRP2
hsa-miR-146a-5p	CNOT6L
hsa-miR-146a-5p	FAS
hsa-miR-146a-5p	SMN1
hsa-miR-146a-5p	NFAT5
hsa-miR-146a-5p	SMAD4
hsa-miR-146a-5p	LFNG
hsa-miR-146a-5p	SLPI
hsa-miR-146a-5p	CXCR4
hsa-miR-146a-5p	IS2
hsa-miR-146a-5p	ELAVL1
hsa-miR-146a-5p	TGFB1
hsa-miR-146a-5p	HOXD10
hsa-miR-146a-5p	MIF
hsa-miR-146a-5p	CXCL12
hsa-miR-146a-5p	WASF2
hsa-miR-146a-5p	CD40LG
hsa-miR-146a-5p	NOTCH2
hsa-miR-146a-5p	RHOA
hsa-miR-146a-5p	RAC1
hsa-miR-146a-5p	PTGS2
hsa-miR-146a-5p	IL6
hsa-miR-146a-5p	RARB
hsa-miR-146a-5p	PLAUR
hsa-miR-146a-5p	EGFR
hsa-miR-146a-5p	PA2G4
hsa-miR-146a-5p	STAT1
hsa-miR-146a-5p	FANCM
hsa-miR-146a-5p	SMAD2
hsa-miR-146a-5p	TRAF6
hsa-miR-146a-5p	BRCA2
hsa-miR-146a-5p	MTA2
hsa-miR-146a-5p	TLR2
hsa-miR-146a-5p	CXCL8
hsa-miR-146a-5p	UHRF1
hsa-miR-146a-5p	RHO
hsa-miR-146a-5p	TLR4
hsa-miR-146a-5p	ROCK1
hsa-miR-146a-5p	NFKB1
hsa-miR-146b-3p	IRAK1
hsa-miR-146b-3p	MAT2A
hsa-miR-146b-3p	NPAS4
hsa-miR-146b-3p	PER1
hsa-miR-146b-5p	IRAK1
hsa-miR-146b-5p	PAX8
hsa-miR-146b-5p	SLC5A5
hsa-miR-146b-5p	KIT
hsa-miR-146b-5p	ERBB4
hsa-miR-146b-5p	ZNRF3
hsa-miR-146b-5p	MMP16
hsa-miR-146b-5p	HNRNPD
hsa-miR-146b-5p	PDGFRA
hsa-miR-146b-5p	IL6
hsa-miR-146b-5p	RARB
hsa-miR-146b-5p	EGFR
hsa-miR-146b-5p	TRAF6
hsa-miR-146b-5p	MALAT1
hsa-miR-146b-5p	UHRF1
hsa-miR-146b-5p	TLR4
hsa-miR-146b-5p	NFKB1
hsa-miR-1470	JUN
hsa-miR-147a	VEGFA
hsa-miR-147a	PSMA3
hsa-miR-147a	HIF3A
hsa-miR-147a	SLC22A3
hsa-miR-147a	NDUFA4
hsa-miR-147a	MCM3
hsa-miR-147b	COL4A2
[truncated: 6,113 more rows]
