# Supplementary material for: A deep learning approach to predict inter-omics interactions in multi-layer networks
Source: BMC Bioinformatics. 2022 Jan 26;23:53. doi: 10.1186/s12859-022-04569-2 (PMC8793231; doi:10.1186/s12859-022-04569-2)
Supplement: Supplementary file 5 — Additional file 5: Evaluation of DIDL with Hetionet network. Performance of DIDL for prediction of interactions between different layers of Hetionet network is assessed using 10 fold cross-validation [file 12859_2022_4569_MOESM5_ESM.xlsx]

## Sheet: Hetionet results
Layer-Edge-Layer	Edges	Sources	Targets	AUC	AUPRC	Precision	Recall	Accuracy	Specificity	NPV	F1
Gene–participates–Biological Process	559504	14772	11381	0.975654	0.970744	0.925938	0.926021	0.926015	0.926009	0.926092	0.925979
Compound–causes–Side Effect	138944	1071	5701	0.94744	0.949175	0.878997	0.87887	0.87887	0.878869	0.878722	0.878933
Anatomy–downregulates–Gene	102240	36	15097	0.837972	0.831101	0.750319	0.753203	0.753191	0.753179	0.756041	0.751758
Anatomy–upregulates–Gene	97848	36	15929	0.796966	0.795658	0.718548	0.721879	0.721768	0.721659	0.724967	0.72021
Gene–participates–Molecular Function	97222	13063	2884	0.959338	0.952124	0.906037	0.90688	0.906968	0.907055	0.907891	0.906458
Gene–participates–Pathway	84372	8979	1822	0.95926	0.952916	0.902173	0.902601	0.902578	0.902554	0.902982	0.902387
Gene–participates–Cellular Component	73566	10580	1391	0.959309	0.949022	0.907126	0.908618	0.908522	0.908429	0.909901	0.907871
Compound–downregulates–Gene	21102	734	2880	0.957888	0.946933	0.894786	0.897606	0.897631	0.897655	0.900407	0.896194
Compound–upregulates–Gene	18756	703	3247	0.94986	0.93598	0.890408	0.888956	0.88889	0.888823	0.887353	0.889682
Disease–associates–Gene	12623	134	5392	0.829633	0.823329	0.755174	0.755116	0.755222	0.755323	0.755149	0.755132
Compound–binds–Gene	11571	1389	1689	0.923895	0.919109	0.851946	0.851975	0.851942	0.85191	0.851895	0.851958
Disease–upregulates–Gene	7731	44	5630	0.602584	0.561431	0.56237	0.562139	0.562139	0.562578	0.562307	0.562213
Disease–downregulates–Gene	7623	44	5745	0.603503	0.561769	0.566366	0.566982	0.566448	0.565923	0.566478	0.566589
Disease–localizes–Anatomy	3602	133	398	0.792688	0.762117	0.720658	0.723123	0.723151	0.723182	0.724929	0.721773
Disease–presents–Symptom	3357	133	415	0.843054	0.828603	0.755287	0.762195	0.763393	0.764535	0.771261	0.758725
Compound–treats–Disease	755	387	77	0.812045	0.798773	0.74926	0.748832	0.749692	0.750556	0.749322	0.748915
Compound–palliates–Disease	390	221	50	0.730693	0.717386	0.69621	0.698107	0.697534	0.69729	0.695351	0.696125
