# Supplementary material for: A deep learning approach to predict inter-omics interactions in multi-layer networks
Source: BMC Bioinformatics. 2022 Jan 26;23:53. doi: 10.1186/s12859-022-04569-2 (PMC8793231; doi:10.1186/s12859-022-04569-2)
Supplement: Supplementary file 6 — Additional file 6: Impact of the encoder. Removing the encoder significantly declines the performance of DIDL [file 12859_2022_4569_MOESM6_ESM.xlsx]

## Sheet: Remove encoder
	miRNA-mRNA	Drug-Target	TF-RNA
AUC	0.496±0.003	0.491±0.006	0.608±0.022
AUPRC	0.489±0.010	0.493±0.010	0.564±0.007
Precision	0.486±0.028	0.503±0.013	0.577±0.118
Recall	0.476±0.029	0.515±0.013	0.808±0.104
Accuracy	0.489±0.013	0.506±0.008	0.607±0.106
Specificity	0.501±0.013	0.497±0.009	0.403±0.141
NPV	0.492±0.022	0.509±0.011	0.680±0.015
F1	0.480±0.026	0.507±0.012	0.673±0.013
